# Supplementary material for: 3-[(Z)-Benzyl­idene]-2,3-dihydro-1,5-benzothia­zepin-4(5H)-one
Source: Acta Crystallogr Sect E Struct Rep Online. 2011 Oct 29;67(Pt 11):o3061. doi: 10.1107/S1600536811042991 (PMC3247452; doi:10.1107/S1600536811042991)
Supplement: Supplementary file 2 [file e-67-o3061-Isup2.hkl]

#
# h,k,l, Fc-squared, Fo-squared, sigma(Fo-squared) and status flag
#
data_I
_shelx_title ' SSMARI221B in Pbca'
_shelx_refln_list_code          4
_shelx_F_calc_maximum      207.05
_exptl_crystal_F_000      1120.00
_reflns_d_resolution_high  0.7493
 
loop_
 _symmetry_equiv_pos_as_xyz
 'x, y, z'
 '-x+1/2, -y, z+1/2'
 '-x, y+1/2, -z+1/2'
 'x+1/2, -y+1/2, -z'
 '-x, -y, -z'
 'x-1/2, y, -z-1/2'
 'x, -y-1/2, z-1/2'
 '-x-1/2, y-1/2, z'
 
_cell_length_a    10.7711
_cell_length_b     7.8736
_cell_length_c    31.6097
_cell_angle_alpha  90.000
_cell_angle_beta   90.000
_cell_angle_gamma  90.000
 
_shelx_F_squared_multiplier     1.000
 
loop_
 _refln_index_h
 _refln_index_k
 _refln_index_l
 _refln_F_squared_calc
 _refln_F_squared_meas
 _refln_F_squared_sigma
 _refln_observed_status
   2   0   0    17482.06    17903.54    308.11 o
   4   0   0      643.86      510.79     10.82 o
   6   0   0       15.11        8.80      2.11 o
   8   0   0      907.08      896.45     37.54 o
  10   0   0     1293.66     1305.33     54.28 o
  12   0   0      517.65      491.20     29.40 o
  14   0   0        7.41        3.62      9.95 o
   2   1   0    27081.93    26572.62    357.32 o
   4   1   0      606.21      572.40      8.60 o
   6   1   0     1650.80     1718.14     28.77 o
   8   1   0      463.47      382.91     14.55 o
  10   1   0      369.00      384.24     16.45 o
  12   1   0      244.83      254.40     14.70 o
  14   1   0       47.07       35.73      8.96 o
   0   2   0    36493.38    35099.24   1147.48 o
   2   2   0      763.48      905.31     15.73 o
   4   2   0     1059.56     1020.14     14.37 o
   6   2   0     1449.12     1489.15     21.07 o
   8   2   0     1798.37     1804.52     48.17 o
  10   2   0       17.65        8.14     10.40 o
  12   2   0       20.56       15.03      6.23 o
  14   2   0       83.71       93.99     11.51 o
   2   3   0        0.37        4.03      1.14 o
   4   3   0      566.41      530.73      9.28 o
   6   3   0     1634.40     1585.99     26.88 o
   8   3   0      167.31      150.30     14.02 o
  10   3   0       60.10       53.47      6.83 o
  12   3   0        0.27       -3.55      4.89 o
   0   4   0       28.72       22.16      3.62 o
   2   4   0       77.91      106.99      4.05 o
   4   4   0      677.68      614.64     20.89 o
   6   4   0      515.84      461.20     10.94 o
   8   4   0     1791.64     1756.45     47.08 o
  10   4   0        8.41        0.00      5.88 o
  12   4   0        0.08       -1.36      7.24 o
   2   5   0      729.80      764.82     17.39 o
   4   5   0        4.35        2.65      2.48 o
   6   5   0      827.65      843.90     20.03 o
   8   5   0       15.49       19.90      5.88 o
  10   5   0       33.43       39.35      8.59 o
  12   5   0        8.21        9.05      8.14 o
   0   6   0     2552.51     2338.38     82.32 o
   2   6   0       18.29       19.58      4.62 o
   4   6   0       87.88      117.38      6.38 o
   6   6   0      665.27      682.33     23.52 o
   8   6   0       15.94       15.38      5.88 o
  10   6   0        9.04        6.33      7.24 o
   2   7   0     1019.00      919.89     21.65 o
   4   7   0       74.20       59.41      7.61 o
   6   7   0       90.45       99.35      7.71 o
   8   7   0      181.75      171.42     13.57 o
  10   7   0      135.70      132.07     13.57 o
   0   8   0       60.84       41.16      8.14 o
   2   8   0      307.78      303.79     16.81 o
   4   8   0      150.71      125.02      7.69 o
   6   8   0        0.45        0.45      5.43 o
   8   8   0       33.73       42.06      8.59 o
   2   9   0      108.76      104.62     11.27 o
   4   9   0        0.67        4.90      4.43 o
   6   9   0        0.03        2.26      6.78 o
   0  10   0      224.96      260.07     20.35 o
   2  10   0      142.41      104.14      8.35 o
   4  10   0        0.22        2.66      5.86 o
   1   1   1      234.98      234.62      3.24 o
   2   1   1     1745.22     1776.85     17.67 o
   3   1   1     1873.44     1908.47     16.84 o
   4   1   1     1282.98     1384.22     13.82 o
   5   1   1     1960.21     2105.46     21.83 o
   6   1   1      207.83      241.04      4.49 o
   7   1   1      167.74      206.91      4.77 o
   8   1   1      465.84      472.78     11.75 o
   9   1   1       47.63       36.85      4.00 o
  10   1   1      448.66      436.61     12.54 o
  11   1   1        9.77        6.17      3.63 o
  12   1   1       20.77       19.43      5.61 o
  13   1   1       29.11       26.35      5.27 o
  14   1   1        3.77       -3.61      4.56 o
   0   2   1     5435.64     5485.08    127.13 o
   1   2   1     4775.16     4978.62     73.10 o
   2   2   1      408.25      375.84      5.06 o
   3   2   1     2070.61     2084.98     29.41 o
   4   2   1      903.83      956.60      9.94 o
   5   2   1      302.15      352.23      4.38 o
   6   2   1      276.48      299.93      4.19 o
   7   2   1     1121.80     1137.63     17.33 o
   8   2   1       15.78       19.72      3.26 o
   9   2   1       21.06       19.16      3.43 o
  10   2   1      176.66      163.25      7.44 o
  11   2   1        1.52       -0.24      3.38 o
  12   2   1       66.56       55.32      5.90 o
  13   2   1       67.01       67.36      6.81 o
  14   2   1        4.09        7.83      5.01 o
   1   3   1      959.92     1041.42     18.37 o
   2   3   1       91.40       68.55      2.93 o
   3   3   1     2643.01     2701.54     29.21 o
   4   3   1      222.53      251.38      3.89 o
   5   3   1      626.19      598.00      7.30 o
   6   3   1       12.52       15.87      1.39 o
   7   3   1      869.61      802.47     14.92 o
   8   3   1      530.77      512.70     12.68 o
   9   3   1      313.34      296.99      9.42 o
  10   3   1        7.14        5.67      3.21 o
  11   3   1      156.26      129.05      8.71 o
  12   3   1        1.15        2.54      3.91 o
  13   3   1        2.02       -4.62      6.21 o
   0   4   1      462.93      354.90     10.87 o
   1   4   1     3257.11     3060.36     51.56 o
   2   4   1     2060.57     2161.11     27.33 o
   3   4   1      313.95      280.33      5.50 o
   4   4   1      449.31      453.76      7.90 o
   5   4   1       66.47       68.97      2.46 o
   6   4   1       12.94       13.92      1.68 o
   7   4   1       49.78       46.74      3.57 o
   8   4   1       41.81       37.19      5.58 o
   9   4   1       31.26       31.48      3.94 o
  10   4   1        0.55        3.44      3.70 o
  11   4   1        0.01       -0.16      4.44 o
  12   4   1       28.10       29.99      6.72 o
   1   5   1     4033.54     3807.05     64.34 o
   2   5   1      424.49      411.69      8.63 o
   3   5   1      151.26      145.27      3.76 o
   4   5   1        0.61        6.03      1.48 o
   5   5   1     1689.92     1555.05     35.95 o
   6   5   1      161.56      161.37      5.07 o
   7   5   1      141.48      148.13     14.25 o
   8   5   1        4.91        9.62      3.67 o
   9   5   1      223.89      208.73     12.89 o
  10   5   1       38.93       41.50      6.05 o
  11   5   1      147.90      134.56      9.91 o
  12   5   1        6.91        4.52      5.44 o
   0   6   1      552.98      548.72     63.32 o
   1   6   1      528.17      485.19     11.12 o
   2   6   1        5.64        4.94      1.96 o
   3   6   1     1170.62     1067.82     16.85 o
   4   6   1      987.14      945.93     15.58 o
   5   6   1        5.04        6.00      2.29 o
   6   6   1      151.19      151.90      8.29 o
   7   6   1      306.37      297.99     11.67 o
   8   6   1        3.20        4.75      3.52 o
   9   6   1       29.48       27.69      5.27 o
  10   6   1        6.42       10.17      4.95 o
  11   6   1       17.00       12.55     12.89 o
   1   7   1      649.81      597.22     13.56 o
   2   7   1      135.56      141.09      6.50 o
   3   7   1      328.56      293.09      8.87 o
   4   7   1      120.34      128.46      6.57 o
   5   7   1      447.98      456.96      9.92 o
   6   7   1        6.34       13.45      3.72 o
   7   7   1       67.01       61.60     10.40 o
   8   7   1        9.46        6.61      5.20 o
   9   7   1       81.65       82.79      7.51 o
  10   7   1        6.78       11.42      5.27 o
   0   8   1        0.00        2.80      3.99 o
   1   8   1       63.29       57.20      4.51 o
   2   8   1        9.26        9.70      2.87 o
   3   8   1      274.02      271.98      9.01 o
   4   8   1        6.15        6.36      2.85 o
   5   8   1       63.75       59.74      4.25 o
   6   8   1       92.08       79.44      7.01 o
   7   8   1       91.25       87.88      9.50 o
   8   8   1       13.91       13.53      5.09 o
   9   8   1       45.29       56.18      7.19 o
   1   9   1       16.53       21.12      3.37 o
   2   9   1       14.38       16.26      3.40 o
   3   9   1        6.91        7.32      3.27 o
   4   9   1      108.76       95.06      5.37 o
   5   9   1        2.78       -3.63      3.63 o
   6   9   1       40.66       33.17      6.08 o
   7   9   1       20.99        9.62      6.11 o
   0  10   1        1.74        9.21      6.12 o
   1  10   1        1.11       -1.64      3.35 o
   2  10   1       21.97       20.98      4.11 o
   3  10   1        0.38       -1.19      3.43 o
   4  10   1        1.63        0.36      3.83 o
   0   0   2     4096.54     4017.76    118.50 o
   1   0   2     2576.82     2731.64     30.87 o
   2   0   2     1352.36     1554.60     19.61 o
   3   0   2     1433.55     1387.83     17.87 o
   4   0   2    10818.07    11130.20    135.80 o
   5   0   2       76.06       79.34      2.56 o
   6   0   2     3842.55     3962.68     63.29 o
   7   0   2     5841.03     6383.79    105.43 o
   8   0   2      172.51      161.84      8.94 o
   9   0   2      132.49      124.81      8.79 o
  10   0   2     2017.73     2006.75     54.69 o
  11   0   2        0.72       -4.73      6.56 o
  12   0   2       95.92       80.54     14.70 o
  13   0   2      122.46      109.52     18.09 o
  14   0   2       41.81       43.81      9.11 o
   1   1   2    17835.11    17101.67    247.95 o
   2   1   2     5078.85     5098.48     62.97 o
   3   1   2      101.70      139.39      1.89 o
   4   1   2     2108.85     2129.97     19.63 o
   5   1   2     1623.47     1695.01     16.93 o
   6   1   2      307.66      267.15      5.24 o
   7   1   2     1009.48     1056.11     14.78 o
   8   1   2      884.61      787.04     17.11 o
   9   1   2      229.35      239.08      8.35 o
  10   1   2       44.19       40.90      4.74 o
  11   1   2      205.32      189.71      8.62 o
  12   1   2       46.22       53.81      5.80 o
  13   1   2        2.69        3.19      4.34 o
  14   1   2       17.75       17.30      5.50 o
   0   2   2    10357.33    10341.55    238.43 o
   1   2   2    14502.67    14808.19    175.23 o
   2   2   2     1156.82     1231.05     19.57 o
   3   2   2       41.29       39.29      1.70 o
   4   2   2     1017.25      994.13     10.79 o
   5   2   2       73.14       58.84      1.62 o
   6   2   2       73.88       62.44      2.33 o
   7   2   2      225.80      263.81      8.48 o
   8   2   2      104.69      119.07      7.48 o
   9   2   2        0.02       -0.66      2.70 o
  10   2   2       31.21       31.55      4.29 o
  11   2   2       34.68       35.39      5.04 o
  12   2   2        4.26        5.80      4.10 o
  13   2   2        4.60        1.53      4.21 o
  14   2   2        1.15       -1.23      4.60 o
   1   3   2      193.20      243.69      5.42 o
   2   3   2     1527.96     1484.06     16.58 o
   3   3   2     3493.85     3611.08     40.80 o
   4   3   2       23.00       14.89      1.07 o
   5   3   2      168.89      165.03      2.95 o
   6   3   2      216.87      230.33      3.76 o
   7   3   2        9.42       12.23      2.76 o
   8   3   2      514.96      491.51     12.33 o
   9   3   2      414.90      428.60     11.79 o
  10   3   2       13.32       17.46      3.68 o
  11   3   2        4.72        3.75      3.63 o
  12   3   2       60.69       63.46      6.14 o
  13   3   2        0.04       -1.96      4.72 o
   0   4   2      747.83      663.85     19.45 o
   1   4   2      724.23      747.32     19.85 o
   2   4   2        9.20       10.91      2.27 o
   3   4   2       25.13       47.97      1.97 o
   4   4   2       10.82       15.42      1.45 o
   5   4   2     1013.23      978.43     11.97 o
   6   4   2      120.20      109.08      3.06 o
   7   4   2       69.73       70.23      3.88 o
   8   4   2       11.05       11.27      3.67 o
   9   4   2       70.89       81.77      5.83 o
  10   4   2      102.60       95.14      6.81 o
  11   4   2       23.98       25.15      5.76 o
  12   4   2        6.93        9.41      5.59 o
  13   4   2        0.97        3.39      5.76 o
   1   5   2      970.44      985.31     16.58 o
   2   5   2      256.91      268.75     10.52 o
   3   5   2      135.05      149.05      3.87 o
   4   5   2      102.84      102.77      3.74 o
   5   5   2      113.28      120.14      4.66 o
   6   5   2      233.41      217.94      5.90 o
   7   5   2      515.89      491.51     19.22 o
   8   5   2        1.93       -2.83      2.83 o
   9   5   2        5.10       11.96      6.78 o
  10   5   2        1.15       -1.90      4.52 o
  11   5   2       42.42       52.36      7.01 o
  12   5   2        7.30        0.68      5.12 o
   0   6   2      580.65      634.53     19.35 o
   1   6   2      630.34      577.42     12.66 o
   2   6   2       25.54       20.78      2.43 o
   3   6   2      282.99      311.24      7.05 o
   4   6   2        9.53       20.89      2.81 o
   5   6   2      598.93      588.96     11.10 o
   6   6   2        8.48        9.19      2.53 o
   7   6   2      432.77      441.39     15.02 o
   8   6   2        0.85        1.03      3.35 o
   9   6   2        8.59        6.40      4.98 o
  10   6   2      105.92       92.38      7.98 o
  11   6   2       47.23       48.96      9.50 o
   1   7   2       21.78       35.93      3.61 o
   2   7   2      445.21      431.41      9.03 o
   3   7   2      119.86      119.35      4.74 o
   4   7   2      124.43      116.62      4.92 o
   5   7   2      325.30      322.49      8.03 o
   6   7   2      181.25      175.78      7.18 o
   7   7   2        8.59        9.41      3.99 o
   8   7   2       88.41       70.52      6.55 o
   9   7   2       98.17       82.49      7.47 o
  10   7   2        5.52        8.29      5.27 o
   0   8   2       28.37       24.65      5.12 o
   1   8   2       95.19       83.42      4.71 o
   2   8   2      298.84      303.55      8.12 o
   3   8   2       97.17       80.85      4.53 o
   4   8   2       13.58       13.42      3.06 o
   5   8   2      177.26      168.61      6.25 o
   6   8   2       28.58       32.87      5.44 o
   7   8   2        0.34        2.28      4.31 o
   8   8   2        1.03       -4.31      4.31 o
   9   8   2        9.50       11.15      6.11 o
   1   9   2       66.48       63.63      4.81 o
   2   9   2       36.24       39.10      4.01 o
   3   9   2       77.63       72.62      4.80 o
   4   9   2        6.89        3.97      4.09 o
   5   9   2       45.71       54.81      5.40 o
   6   9   2        9.31       14.93      5.12 o
   7   9   2        2.15        0.45      4.80 o
   0  10   2      148.83      155.17      9.63 o
   1  10   2        4.16       -3.36      3.36 o
   2  10   2       11.91       12.65      3.73 o
   3  10   2       16.90       10.28      3.79 o
   4  10   2       72.24       61.03      5.66 o
   1   1   3     6792.49     6913.24     79.05 o
   2   1   3    42869.96    43818.30    464.37 o
   3   1   3      584.87      600.35      6.64 o
   4   1   3      194.79      167.03      2.89 o
   5   1   3     3779.14     3910.72     35.39 o
   6   1   3      316.57      332.35      5.58 o
   7   1   3      244.82      251.64      5.83 o
   8   1   3      227.19      237.68      8.94 o
   9   1   3      162.87      144.45      6.59 o
  10   1   3      576.84      605.90     15.43 o
  11   1   3        0.69        2.09      3.42 o
  12   1   3        1.97       -1.92      3.69 o
  13   1   3        0.18       -1.16      3.97 o
  14   1   3        1.69       -2.54      4.46 o
   0   2   3     2434.48     2327.77     54.69 o
   1   2   3      423.69      484.95      7.20 o
   2   2   3    20728.39    21185.49    231.11 o
   3   2   3    10279.47    10704.69    109.44 o
   4   2   3     1351.76     1425.98     15.48 o
   5   2   3      381.14      343.04      4.93 o
   6   2   3     2481.18     2619.02     26.04 o
   7   2   3      816.30      782.88     12.70 o
   8   2   3     1767.01     1720.94     32.52 o
   9   2   3      172.36      158.55      6.96 o
  10   2   3       89.34       81.91      5.67 o
  11   2   3      379.55      391.45     12.40 o
  12   2   3      100.83      105.96      7.29 o
  13   2   3        0.03        1.30      4.18 o
  14   2   3        8.20        6.25      4.99 o
   1   3   3     2562.27     2722.21     36.33 o
   2   3   3     2792.47     2993.06     36.57 o
   3   3   3       56.66       46.63      2.03 o
   4   3   3      349.94      378.39      5.09 o
   5   3   3      132.25      127.73      2.61 o
   6   3   3      152.45      159.70      3.06 o
   7   3   3      771.34      750.42     12.29 o
   8   3   3      360.45      366.00     10.16 o
   9   3   3      259.76      280.11      9.11 o
  10   3   3       17.35       17.14      3.68 o
  11   3   3        0.03       -0.23      3.35 o
  12   3   3       46.55       54.17      6.51 o
  13   3   3       14.11       17.67      5.64 o
   0   4   3       61.39       40.56      3.15 o
   1   4   3      345.64      344.43      6.69 o
   2   4   3       46.79       50.74      4.31 o
   3   4   3     3340.62     3377.21     36.67 o
   4   4   3       30.39       18.03      1.83 o
   5   4   3       61.16       61.14      2.97 o
   6   4   3        6.34        7.22      1.50 o
   7   4   3      128.85      153.68      5.46 o
   8   4   3      508.44      523.94     14.43 o
   9   4   3      229.06      249.58      9.72 o
  10   4   3        6.19        6.29      3.89 o
  11   4   3      152.87      170.04     14.93 o
  12   4   3        4.81        2.95      7.46 o
  13   4   3       40.99       58.27      8.62 o
   1   5   3      485.59      427.60     13.87 o
   2   5   3     1745.20     1659.05     23.23 o
   3   5   3      297.05      317.64      6.56 o
   4   5   3      242.05      228.35      5.52 o
   5   5   3     2275.47     2262.26     28.90 o
   6   5   3        0.81        1.30      2.26 o
   7   5   3      191.09      201.61     26.91 o
   8   5   3      162.54      162.89      8.56 o
   9   5   3      358.67      370.00     14.35 o
  10   5   3        9.09        5.48      4.31 o
  11   5   3       48.43       53.85     10.86 o
  12   5   3       55.57       59.68      8.15 o
   0   6   3     5587.13     5251.90    125.05 o
   1   6   3       21.34       27.08      4.42 o
   2   6   3      236.70      221.69      7.00 o
   3   6   3      326.73      309.69      8.48 o
   4   6   3      306.58      284.94      7.99 o
   5   6   3      240.93      210.66      5.94 o
   6   6   3      107.02      100.56      5.16 o
   7   6   3      171.17      170.18      8.56 o
   8   6   3        0.97        0.68      5.20 o
   9   6   3       93.74       89.08      7.27 o
  10   6   3      141.28      151.47     14.02 o
  11   6   3        1.06        1.05      4.95 o
   1   7   3      246.60      244.93      7.67 o
   2   7   3      483.58      442.13     10.06 o
   3   7   3      168.65      163.12      5.50 o
   4   7   3       41.98       46.33      3.47 o
   5   7   3        0.15        5.43      2.54 o
   6   7   3      180.16      187.58      8.03 o
   7   7   3       11.37       10.53      3.91 o
   8   7   3        0.11        8.05      4.63 o
   9   7   3       47.11       57.49      8.37 o
  10   7   3        6.20        7.52      5.21 o
   0   8   3        0.03        4.63      3.99 o
   1   8   3       49.51       51.24      5.21 o
   2   8   3        0.03        9.53      2.85 o
   3   8   3       22.57       21.75      3.23 o
   4   8   3      153.06      140.23      7.85 o
   5   8   3        9.23       11.67      3.18 o
   6   8   3       40.69       38.59      4.87 o
   7   8   3       82.99       90.53      7.66 o
   8   8   3       13.99       15.62      5.21 o
   9   8   3        1.17        4.54      4.95 o
   1   9   3        0.03        2.65      3.07 o
   2   9   3        4.67        4.92      3.07 o
   3   9   3        0.29       -0.91      2.86 o
   4   9   3        0.22        2.40      3.23 o
   5   9   3       35.74       45.91      5.34 o
   6   9   3       45.39       34.31      7.46 o
   7   9   3        0.02        3.09      4.95 o
   0  10   3       35.07       48.71      6.57 o
   1  10   3       72.40       79.20      5.39 o
   2  10   3        7.95        7.60      3.74 o
   3  10   3       26.98       22.14      4.22 o
   4  10   3        1.94        6.05      4.46 o
   0   0   4     4576.24     4812.49     98.35 o
   1   0   4      652.02      659.54      7.90 o
   2   0   4        1.53        1.60      0.55 o
   3   0   4    15205.39    15805.50    180.04 o
   4   0   4     2455.07     2650.23     37.13 o
   5   0   4      109.40      154.73      4.50 o
   6   0   4       16.15        9.45      3.33 o
   7   0   4      581.32      564.97     11.85 o
   8   0   4        0.43       -2.26      2.88 o
   9   0   4      350.94      337.93     14.38 o
  10   0   4      633.86      660.05     47.49 o
  11   0   4        8.88       12.61      8.59 o
  12   0   4      307.41      292.77     15.98 o
  13   0   4        8.58        7.86     10.18 o
  14   0   4       23.82       17.54      7.83 o
   1   1   4    11717.09    11980.17    128.97 o
   2   1   4     3120.52     3161.68     32.55 o
   3   1   4      372.59      373.06      5.13 o
   4   1   4      422.44      379.12      4.31 o
   5   1   4     1102.86     1013.40     10.16 o
   6   1   4       45.22       67.37      2.32 o
   7   1   4        0.25        1.77      1.55 o
   8   1   4     2094.92     2009.61     37.13 o
   9   1   4      793.82      785.94     17.85 o
  10   1   4        1.72       -1.78      3.17 o
  11   1   4      108.20      107.11      6.71 o
  12   1   4        3.57        5.12      4.44 o
  13   1   4        4.32        4.43      4.27 o
  14   1   4       15.62       12.36      5.30 o
   0   2   4     3612.35     3647.66     58.15 o
   1   2   4       69.90       69.77      4.01 o
   2   2   4    21948.84    22569.30    242.35 o
   3   2   4       53.32       84.57      3.89 o
   4   2   4      158.86      133.83      3.82 o
   5   2   4      735.58      876.65      9.91 o
   6   2   4     1195.78     1276.16     13.58 o
   7   2   4      232.53      210.87      4.40 o
   8   2   4       91.69      109.33      5.35 o
   9   2   4      284.28      253.99      8.67 o
  10   2   4      446.03      456.57     12.90 o
  11   2   4       79.59       93.08      6.44 o
  12   2   4      137.15      145.68      8.23 o
  13   2   4        6.07        4.12      4.41 o
  14   2   4        1.34        2.93      5.55 o
   1   3   4       38.94       29.09      1.41 o
   2   3   4    10318.84    10508.35    134.18 o
   3   3   4      295.88      295.56      4.91 o
   4   3   4     2186.63     2318.78     28.92 o
   5   3   4       27.46       28.64      1.72 o
   6   3   4      204.48      219.29      3.64 o
   7   3   4       81.05       73.95      2.75 o
   8   3   4      115.29      135.04      6.65 o
   9   3   4        0.30        4.05      3.05 o
  10   3   4        4.77        7.33      3.48 o
  11   3   4       30.62       32.79      4.78 o
  12   3   4       70.12       91.58      7.76 o
  13   3   4       10.04       14.13      5.58 o
   0   4   4        6.48        6.89      2.06 o
   1   4   4      479.32      480.32      7.76 o
   2   4   4     3223.88     3263.78     40.09 o
   3   4   4     1987.09     1944.47     21.92 o
   4   4   4      362.88      348.75      5.54 o
   5   4   4      179.27      180.02      3.65 o
   6   4   4      139.58      129.98      3.05 o
   7   4   4      223.98      238.79      6.82 o
   8   4   4      180.89      189.21     11.34 o
   9   4   4       38.64       47.41      4.93 o
  10   4   4       36.12       42.76      5.29 o
  11   4   4        5.03        4.74      4.29 o
  12   4   4        6.18        4.91      5.27 o
  13   4   4       21.65       23.34      7.15 o
   1   5   4       59.54       67.14      2.68 o
   2   5   4        4.44        9.51      1.91 o
   3   5   4      192.49      197.04      4.94 o
   4   5   4        9.14       14.20      1.92 o
   5   5   4       95.37      112.20      3.59 o
   6   5   4      177.97      156.61      5.87 o
   7   5   4        4.85       20.54      3.31 o
   8   5   4        0.41        5.45      3.59 o
   9   5   4        2.26        9.32      4.12 o
  10   5   4      192.46      200.27     10.82 o
  11   5   4        0.03       -1.58      4.48 o
  12   5   4       66.42       55.66      7.98 o
   0   6   4      571.31      599.31     33.47 o
   1   6   4       15.04       14.22      2.52 o
   2   6   4       41.36       32.78      2.82 o
   3   6   4      658.87      647.58     11.45 o
   4   6   4       32.05       38.29      3.75 o
   5   6   4        0.47        3.00      2.00 o
   6   6   4       56.81       58.63      4.12 o
   7   6   4       35.28       30.81      4.34 o
   8   6   4      161.12      150.62     10.18 o
   9   6   4        9.19       11.74      4.56 o
  10   6   4       65.23       63.48      7.06 o
  11   6   4        1.06       -2.31      4.67 o
   1   7   4      145.61      133.56      5.53 o
   2   7   4        0.40        1.49      2.55 o
   3   7   4        3.31        2.55      2.25 o
   4   7   4        6.28        3.76      3.39 o
   5   7   4        0.22       -0.22      2.38 o
   6   7   4        3.82        3.35      3.04 o
   7   7   4        0.18       -3.17      5.43 o
   8   7   4      125.84      135.52      8.56 o
   9   7   4       40.57       52.21      6.33 o
  10   7   4       70.11       75.00      7.79 o
   0   8   4       14.05       12.34      4.63 o
   1   8   4       67.12       62.62      4.27 o
   2   8   4      215.25      206.57      6.47 o
   3   8   4       10.20        6.34      2.97 o
   4   8   4        4.57        9.26      2.96 o
   5   8   4       29.20       28.39      4.15 o
   6   8   4       44.68       50.23      5.42 o
   7   8   4       38.42       40.21      5.98 o
   8   8   4       41.01       43.14      6.30 o
   9   8   4       49.43       56.89      7.27 o
   1   9   4       58.46       61.85      4.80 o
   2   9   4      112.66      108.05      5.41 o
   3   9   4        6.47        5.89      3.10 o
   4   9   4      205.56      214.60      8.06 o
   5   9   4       14.85       16.18      4.33 o
   6   9   4       19.09       15.62      5.41 o
   7   9   4       10.63        7.51      5.09 o
   0  10   4       21.97       28.24      5.98 o
   1  10   4        1.00       -0.79      3.45 o
   2  10   4        6.42       -1.77      3.58 o
   3  10   4       59.49       69.41      7.18 o
   4  10   4       94.03       96.81      7.02 o
   1   1   5    10808.43    11057.89    126.21 o
   2   1   5     7115.41     7286.45     78.89 o
   3   1   5       48.47       46.86      1.45 o
   4   1   5      139.53      148.33      2.39 o
   5   1   5     1859.83     2234.00     20.84 o
   6   1   5        0.91        0.36      0.88 o
   7   1   5        0.60       -0.30      1.55 o
   8   1   5      246.94      249.94      9.28 o
   9   1   5        1.02        2.41      3.07 o
  10   1   5       71.85       75.15      7.40 o
  11   1   5       11.32        7.69      5.29 o
  12   1   5      216.83      219.89      9.74 o
  13   1   5        0.16       -2.53      4.22 o
  14   1   5        0.56       -4.33      4.33 o
   0   2   5       86.99       64.83      2.59 o
   1   2   5     7878.62     7867.56     98.22 o
   2   2   5     2546.48     2580.87     30.53 o
   3   2   5     2273.61     2364.26     25.38 o
   4   2   5     3678.06     3927.50     41.39 o
   5   2   5      768.05      880.93      9.54 o
   6   2   5        1.63        2.22      1.02 o
   7   2   5       24.41       30.55      2.69 o
   8   2   5       59.41       65.05      4.40 o
   9   2   5        5.91       10.06      3.35 o
  10   2   5      101.06      105.10      6.42 o
  11   2   5      298.00      280.27     10.38 o
  12   2   5       16.26       14.26      4.58 o
  13   2   5       60.64       61.12      6.60 o
  14   2   5       17.99       22.49      6.26 o
   1   3   5     1904.87     1917.34     25.53 o
   2   3   5     1433.39     1498.05     22.46 o
   3   3   5      464.03      508.22      7.32 o
   4   3   5      305.32      348.43      6.17 o
   5   3   5      562.26      593.13      9.42 o
   6   3   5      909.09      936.62     11.05 o
   7   3   5       99.37       98.88      3.02 o
   8   3   5     1157.83     1132.68     26.03 o
   9   3   5     1270.23     1260.92     29.27 o
  10   3   5      137.84      125.42      6.71 o
  11   3   5      122.19      102.63     14.28 o
  12   3   5        0.02       -1.60      4.31 o
  13   3   5        0.02       -4.81      4.81 o
   0   4   5      124.01      164.69      5.29 o
   1   4   5      758.41      774.40     12.14 o
   2   4   5      970.92      947.34     12.99 o
   3   4   5     2680.56     2672.10     32.95 o
   4   4   5     1708.05     1726.48     19.90 o
   5   4   5      545.61      606.87      8.92 o
   6   4   5     1873.59     1834.60     22.29 o
   7   4   5     1703.15     1732.66     28.31 o
   8   4   5      164.46      154.96      7.00 o
   9   4   5      253.02      276.61     10.23 o
  10   4   5      357.75      328.68     16.49 o
  11   4   5       33.55       44.32      8.00 o
  12   4   5       66.42       64.23     12.66 o
  13   4   5        7.97       12.60     11.53 o
   1   5   5        1.82        1.24      1.23 o
   2   5   5     1051.38      969.22     16.39 o
   3   5   5       78.11       77.29      2.91 o
   4   5   5     1040.76      981.27     15.43 o
   5   5   5     2501.91     2519.92     32.94 o
   6   5   5      192.34      186.66      6.26 o
   7   5   5     1546.55     1488.25     27.70 o
   8   5   5      398.09      436.36     23.29 o
   9   5   5        0.36        0.58      4.30 o
  10   5   5       45.35       55.86      6.78 o
  11   5   5       22.80       17.47      5.54 o
  12   5   5      119.58      142.88     11.00 o
   0   6   5      466.10      386.95     36.86 o
   1   6   5       42.48       39.55      3.64 o
   2   6   5       31.19       24.58      2.63 o
   3   6   5       14.80       24.99      2.61 o
   4   6   5      540.03      515.20      9.97 o
   5   6   5        1.96        3.85      2.19 o
   6   6   5      104.69       95.34      4.93 o
   7   6   5        6.65        5.92      3.35 o
   8   6   5      176.18      184.78      9.72 o
   9   6   5      151.66      158.68     14.25 o
  10   6   5      138.77      159.16     10.17 o
  11   6   5        4.09        5.75      5.43 o
   1   7   5        1.61        1.64      2.79 o
   2   7   5       55.85       48.88      3.54 o
   3   7   5       38.90       49.15      3.43 o
   4   7   5       28.38       32.85      3.67 o
   5   7   5       95.61       74.45      4.42 o
   6   7   5       74.43       93.92      9.36 o
   7   7   5       60.54       51.79      6.78 o
   8   7   5       16.63       29.91      9.05 o
   9   7   5       22.44       30.87      5.76 o
  10   7   5       35.00       30.27      6.08 o
   0   8   5       98.14       99.69      7.83 o
   1   8   5        2.96        2.58      2.74 o
   2   8   5        0.10        2.99      2.59 o
   3   8   5       31.47       34.96      3.65 o
   4   8   5       91.28       66.87      4.28 o
   5   8   5       39.15       39.85      4.43 o
   6   8   5       88.92      119.58      6.56 o
   7   8   5        3.32        3.78      4.44 o
   8   8   5        1.57        0.03      4.43 o
   9   8   5       15.17       13.01      5.33 o
   1   9   5       89.96       91.21      5.40 o
   2   9   5      129.21      131.39      5.91 o
   3   9   5      189.35      166.47      7.25 o
   4   9   5       11.79       17.27      3.93 o
   5   9   5       27.64       37.94      7.38 o
   6   9   5        9.53       10.57      5.10 o
   7   9   5       14.57       14.13      5.41 o
   0  10   5       79.43       84.15      7.74 o
   1  10   5        1.33       -1.19      3.73 o
   2  10   5       10.27        6.97      3.57 o
   3  10   5       18.64       24.22      4.76 o
   4  10   5       48.81       49.55      6.64 o
   0   0   6    15409.73    14954.79    429.23 o
   1   0   6    15519.17    15582.83    210.18 o
   2   0   6     1391.61     1543.24     19.51 o
   3   0   6    14064.31    13960.94    162.25 o
   4   0   6      393.03      384.52      6.34 o
   5   0   6      744.23      819.02     13.40 o
   6   0   6     2853.21     3131.31     50.33 o
   7   0   6      481.23      464.22     16.88 o
   8   0   6       22.35       15.13      4.24 o
   9   0   6      680.93      636.96     21.54 o
  10   0   6      189.25      173.15     11.00 o
  11   0   6       41.24       50.41      7.51 o
  12   0   6        0.44        4.26      5.41 o
  13   0   6      101.56      114.09     11.46 o
  14   0   6       57.32       56.41     10.23 o
   1   1   6     7296.54     7480.37     85.62 o
   2   1   6      511.07      467.76      5.69 o
   3   1   6     2452.59     2571.61     28.42 o
   4   1   6      865.90      890.78      8.68 o
   5   1   6      749.56      608.83      6.67 o
   6   1   6       59.50       47.09      1.69 o
   7   1   6      481.44      495.93      9.05 o
   8   1   6        0.58        2.05      2.39 o
   9   1   6     1309.10     1282.44     26.11 o
  10   1   6        5.47        7.48      3.71 o
  11   1   6      157.34      171.87      8.32 o
  12   1   6       34.53       41.57      5.69 o
  13   1   6        0.12       -2.38      3.93 o
  14   1   6        4.10       -2.55      4.52 o
   0   2   6    13230.47    13285.12    202.52 o
   1   2   6      710.91      684.29     10.84 o
   2   2   6     1495.63     1524.29     18.89 o
   3   2   6       74.08       68.39      3.87 o
   4   2   6     1420.51     1462.91     17.43 o
   5   2   6       16.36       20.87      1.48 o
   6   2   6      680.75      671.18      8.55 o
   7   2   6      345.78      317.87      7.12 o
   8   2   6        0.18        1.60      2.39 o
   9   2   6      948.25      965.71     20.85 o
  10   2   6      328.02      341.07     10.93 o
  11   2   6       89.38      104.22      6.80 o
  12   2   6       50.73       47.76      5.73 o
  13   2   6        6.58        7.83      5.18 o
   1   3   6      316.52      297.62      5.09 o
   2   3   6      857.91     1006.02     21.07 o
   3   3   6     1108.09     1136.14     14.25 o
   4   3   6      199.30      251.06      6.35 o
   5   3   6      805.27      798.46     11.80 o
   6   3   6        3.04        5.42      1.02 o
   7   3   6      284.89      305.95      5.48 o
   8   3   6      399.06      424.41     11.26 o
   9   3   6       97.53      112.82      6.84 o
  10   3   6       32.32       34.04      4.77 o
  11   3   6       37.51       37.79      5.43 o
  12   3   6       61.40       62.32      7.05 o
  13   3   6        0.02        9.51      5.21 o
   0   4   6      249.00      278.74     11.16 o
   1   4   6     1123.39     1110.15     16.12 o
   2   4   6     2802.26     2949.48     36.51 o
   3   4   6     3386.54     3524.60     46.20 o
   4   4   6      510.23      562.80      8.63 o
   5   4   6        2.54        6.46      1.85 o
   6   4   6      284.36      308.42      8.68 o
   7   4   6     1355.70     1346.41     22.09 o
   8   4   6       10.67       12.63      3.24 o
   9   4   6       90.24       89.44      6.74 o
  10   4   6        1.06        7.13      3.84 o
  11   4   6       85.67       81.84      7.10 o
  12   4   6        1.62        6.53      6.56 o
  13   4   6       51.68       54.63      8.69 o
   1   5   6       31.74       31.62      3.34 o
   2   5   6        9.89       12.35      1.90 o
   3   5   6        1.46        0.32      1.37 o
   4   5   6      138.15      139.78      4.08 o
   5   5   6      403.21      398.36      7.74 o
   6   5   6      383.35      384.62      7.51 o
   7   5   6       64.73       79.08      4.68 o
   8   5   6        9.19       16.92      4.30 o
   9   5   6        1.07        0.63      4.75 o
  10   5   6       56.23       44.14      6.78 o
  11   5   6        2.30        0.34      6.33 o
  12   5   6        9.69       13.59      6.05 o
   0   6   6      382.58      362.97     12.93 o
   1   6   6      151.12      138.34      4.78 o
   2   6   6        7.03       18.70      2.52 o
   3   6   6      853.88      795.22     13.42 o
   4   6   6      179.14      175.69      5.26 o
   5   6   6        2.79       -1.80      2.97 o
   6   6   6        1.15        1.12      2.53 o
   7   6   6       44.26       39.76      6.28 o
   8   6   6        3.15        6.33      3.76 o
   9   6   6      145.07      143.12     24.20 o
  10   6   6       25.33       32.01      5.65 o
  11   6   6       14.97       15.60      5.73 o
   1   7   6      190.47      168.19      5.75 o
   2   7   6        0.02       -2.01      2.20 o
   3   7   6      353.73      326.75      7.77 o
   4   7   6        0.21        2.55      2.47 o
   5   7   6        2.28        2.84      2.81 o
   6   7   6       80.27       67.07      5.94 o
   7   7   6       27.88       20.52      4.34 o
   8   7   6       32.23       39.93      5.65 o
   9   7   6       97.38      102.02      8.37 o
  10   7   6        5.30        6.07      6.56 o
   0   8   6        2.04       -0.13      3.31 o
   1   8   6        1.60       -0.07      2.62 o
   2   8   6        0.05       -2.56      2.63 o
   3   8   6       49.68       55.93      4.04 o
   4   8   6        2.97        5.14      2.78 o
   5   8   6       22.83       24.74      3.91 o
   6   8   6       26.69       31.40      4.33 o
   7   8   6       96.24      103.71      8.04 o
   8   8   6       22.22       13.73      5.21 o
   9   8   6       13.42        7.03      5.10 o
   1   9   6        2.93        1.18      4.00 o
   2   9   6       53.65       63.02      4.63 o
   3   9   6       47.03       41.24      4.15 o
   4   9   6       45.73       48.79      5.12 o
   5   9   6      124.73      138.33      7.33 o
   6   9   6        5.17       11.14      5.21 o
   7   9   6       23.46       22.03      5.98 o
   0  10   6       20.75       31.23      6.23 o
   1  10   6       34.11       28.32      3.98 o
   2  10   6        2.27       -0.01      3.49 o
   3  10   6      183.58      194.26      9.12 o
   1   1   7       12.61        7.66      0.94 o
   2   1   7     1568.54     1482.69     17.01 o
   3   1   7      466.68      493.77      7.08 o
   4   1   7      154.00      203.30      3.52 o
   5   1   7     1339.55     1481.34     14.98 o
   6   1   7      666.55      691.03      8.44 o
   7   1   7      412.88      428.36      8.17 o
   8   1   7       96.59       93.22      5.01 o
   9   1   7       80.34       86.23      5.39 o
  10   1   7     1463.82     1452.71     29.70 o
  11   1   7       62.57       57.23      6.07 o
  12   1   7      493.56      470.94     14.45 o
  13   1   7        0.31        2.22      4.25 o
  14   1   7        0.01        1.91      4.96 o
   0   2   7     1122.45     1169.42     19.05 o
   1   2   7     1017.88     1015.80     15.33 o
   2   2   7      550.28      550.17      7.77 o
   3   2   7     1148.97     1178.18     13.49 o
   4   2   7        1.47        2.85      1.05 o
   5   2   7      276.28      307.28      5.28 o
   6   2   7      991.58      958.26     10.42 o
   7   2   7       60.18       66.18      3.08 o
   8   2   7      294.13      288.98      9.53 o
   9   2   7        0.14        1.45      2.91 o
  10   2   7      576.57      535.25     16.91 o
  11   2   7      191.00      181.11      9.34 o
  12   2   7        8.56       13.23      4.50 o
  13   2   7       26.39       33.38      6.25 o
   1   3   7      152.05      153.91      3.58 o
   2   3   7     7589.73     8068.67     94.66 o
   3   3   7        4.02       10.39      1.35 o
   4   3   7     9374.75     9935.42    102.72 o
   5   3   7      480.86      448.78      7.75 o
   6   3   7      129.80      118.86      2.82 o
   7   3   7        0.40        3.41      1.35 o
   8   3   7      452.91      441.98     11.48 o
   9   3   7       66.54       74.23      5.13 o
  10   3   7        2.44       -0.38      3.59 o
  11   3   7      118.40      127.90      8.61 o
  12   3   7       47.38       55.42      6.78 o
  13   3   7       12.66        7.05      5.25 o
   0   4   7     4796.17     4977.04    104.91 o
   1   4   7     2435.60     2463.64     33.68 o
   2   4   7       23.06       36.22      3.03 o
   3   4   7      103.86      117.19      3.62 o
   4   4   7     6232.68     6401.13     76.59 o
   5   4   7       57.40       58.42      3.29 o
   6   4   7     1710.75     1647.94     33.72 o
   7   4   7      244.80      259.87      5.20 o
   8   4   7       75.38       63.50      5.90 o
   9   4   7        1.54        1.02      3.23 o
  10   4   7       56.56       60.64      5.76 o
  11   4   7       57.58       67.41      6.41 o
  12   4   7       23.22       22.63      6.71 o
  13   4   7        0.52        3.52      5.76 o
   1   5   7      622.63      657.65     10.74 o
   2   5   7      338.67      274.08      5.62 o
   3   5   7       97.38       99.76      3.24 o
   4   5   7      138.60      171.08      6.06 o
   5   5   7      176.33      198.27      5.00 o
   6   5   7      208.63      216.99      5.14 o
   7   5   7      142.46      140.42      6.99 o
   8   5   7      770.93      714.65     21.37 o
   9   5   7        0.35       -2.10      3.35 o
  10   5   7       42.63       42.62      8.14 o
  11   5   7       24.38       17.05      5.54 o
  12   5   7       89.22       75.36      8.69 o
   0   6   7       34.54       28.34      4.12 o
   1   6   7       26.15       24.39      2.63 o
   2   6   7       77.58       66.87      3.51 o
   3   6   7       89.20       79.93      3.81 o
   4   6   7       33.94       35.68      2.85 o
   5   6   7       19.02       19.88      3.64 o
   6   6   7      527.22      521.76     12.42 o
   7   6   7        1.03        2.00      2.56 o
   8   6   7       56.07       64.42      8.59 o
   9   6   7        0.70        6.51      6.56 o
  10   6   7      148.73      145.31      9.45 o
  11   6   7        0.06        1.82      7.46 o
   1   7   7       79.85       80.74      4.27 o
   2   7   7       39.40       35.40      4.49 o
   3   7   7      255.69      248.56      7.35 o
   4   7   7      523.87      516.89     10.50 o
   5   7   7      411.35      411.41     11.03 o
   6   7   7        1.79        4.86      3.05 o
   7   7   7        5.72        6.37      4.07 o
   8   7   7       96.44      110.36      7.82 o
   9   7   7        0.42        4.79      4.52 o
  10   7   7        0.90        2.99      4.52 o
   0   8   7       81.30       80.58      6.15 o
   1   8   7       16.11       16.44      3.31 o
   2   8   7      174.33      176.60      6.57 o
   3   8   7      183.28      179.79      6.25 o
   4   8   7       39.51       32.44      3.85 o
   5   8   7       58.68       54.99      4.81 o
   6   8   7       10.43       17.39      3.83 o
   7   8   7        0.45        1.41      4.24 o
   8   8   7        1.36        1.36      4.34 o
   1   9   7        1.33       -2.24      3.13 o
   2   9   7      139.51      141.95      6.05 o
   3   9   7       14.25       12.25      3.65 o
   4   9   7        0.84        0.59      3.48 o
   5   9   7       19.02       22.02      4.62 o
   6   9   7        1.99       10.67      4.47 o
   7   9   7        5.38        0.45      5.88 o
   0  10   7      102.45      108.71      8.67 o
   1  10   7       28.71       28.89      4.72 o
   2  10   7        1.16        1.07      3.43 o
   3  10   7        3.37       12.31      4.59 o
   0   0   8    12928.99    12770.64    366.36 o
   1   0   8     4942.71     5155.15     79.23 o
   2   0   8       46.76       51.82      1.75 o
   3   0   8      858.75     1054.34     14.26 o
   4   0   8      349.40      339.91      5.29 o
   5   0   8      189.24      203.99      4.39 o
   6   0   8      752.69      846.91     13.01 o
   7   0   8     1887.94     1720.92     45.06 o
   8   0   8      274.24      288.45     14.02 o
   9   0   8      858.96      849.99     55.86 o
  10   0   8      154.72      168.08     12.66 o
  11   0   8      107.98      103.69     27.59 o
  12   0   8       20.55       20.01      6.63 o
  13   0   8       77.64       74.03     10.17 o
  14   0   8        6.52        7.04      9.05 o
   1   1   8     3487.49     3436.37     37.76 o
   2   1   8     1636.77     1521.27     18.59 o
   3   1   8     3289.39     3256.88     37.11 o
   4   1   8      104.53      115.59      1.98 o
   5   1   8     4719.80     4716.90     46.47 o
   6   1   8      364.31      406.69      5.67 o
   7   1   8      204.43      223.29      5.52 o
   8   1   8        4.51        1.38      2.37 o
   9   1   8      137.13      135.68      6.56 o
  10   1   8       23.08       28.51      4.46 o
  11   1   8      229.84      225.06      9.37 o
  12   1   8       19.82       16.62      4.57 o
  13   1   8       52.52       48.04      6.27 o
  14   1   8        0.06       -4.90      4.97 o
   0   2   8     1852.80     1891.99     33.97 o
   1   2   8     2864.64     2939.42     40.82 o
   2   2   8     3718.92     3997.68     52.07 o
   3   2   8     4410.87     4642.71     52.10 o
   4   2   8      769.83      809.72     10.68 o
   5   2   8      532.08      626.26      9.55 o
   6   2   8       28.35       24.58      1.39 o
   7   2   8      987.45     1000.90     14.14 o
   8   2   8       85.36       73.01      4.60 o
   9   2   8       23.02       14.64      4.11 o
  10   2   8       41.40       32.55      4.48 o
  11   2   8       55.39       66.74      5.89 o
  12   2   8        8.76        7.47      4.86 o
  13   2   8       70.13       82.14      9.32 o
   1   3   8     2954.85     3031.88     43.23 o
   2   3   8      246.27      300.72      8.77 o
   3   3   8     3336.66     3608.81     42.82 o
   4   3   8      724.90      751.37      9.62 o
   5   3   8      300.47      243.17      4.94 o
   6   3   8       23.71       29.74      2.99 o
   7   3   8       11.31       11.95      1.45 o
   8   3   8      434.79      387.96     10.61 o
   9   3   8      364.38      387.81     12.58 o
  10   3   8        1.28        5.79      3.72 o
  11   3   8      191.10      205.22     10.10 o
  12   3   8        1.10        9.03      4.99 o
  13   3   8       27.18       32.22      6.50 o
   0   4   8      573.54      642.76     16.75 o
   1   4   8       54.62       59.44      3.80 o
   2   4   8      429.34      458.85     20.11 o
   3   4   8     1593.76     1513.55     20.04 o
   4   4   8      254.72      267.97      6.42 o
   5   4   8      125.40      137.76      7.44 o
   6   4   8      555.98      573.05     22.98 o
   7   4   8      313.32      312.87      5.66 o
   8   4   8        9.32        5.11      2.85 o
   9   4   8        0.26       -0.10      3.01 o
  10   4   8        1.94        1.56      3.78 o
  11   4   8      162.84      162.94      9.16 o
  12   4   8      147.81      144.54     11.18 o
  13   4   8       16.64        6.72      6.30 o
   1   5   8        7.81        6.71      1.54 o
   2   5   8      213.23      244.93      5.33 o
   3   5   8      570.48      578.32     10.08 o
   4   5   8      334.53      313.85      7.12 o
   5   5   8      147.70      145.59      4.33 o
   6   5   8      679.40      646.03     13.49 o
   7   5   8        6.94        7.98      2.07 o
   8   5   8      101.44       97.76      6.36 o
   9   5   8        0.81       -2.63      5.88 o
  10   5   8       33.73       32.01      5.61 o
  11   5   8       20.54       18.74      5.76 o
  12   5   8       39.87       37.54      7.39 o
   0   6   8       59.21       76.34     14.25 o
   1   6   8       35.25       34.42      3.22 o
   2   6   8      211.68      184.21      5.54 o
   3   6   8       69.66       57.90      3.22 o
   4   6   8        6.54       18.05      2.83 o
   5   6   8      213.39      225.16     10.45 o
   6   6   8       21.75       19.03      3.04 o
   7   6   8      323.38      315.46      9.79 o
   8   6   8       90.35       75.62      6.02 o
   9   6   8        3.29        7.30      4.98 o
  10   6   8       66.87       66.24     11.31 o
  11   6   8        4.52        1.46      4.77 o
   1   7   8      504.04      455.62     10.13 o
   2   7   8       50.79       51.92      3.94 o
   3   7   8      118.59      116.69      4.73 o
   4   7   8      152.85      176.47      5.97 o
   5   7   8       37.53       41.70      4.06 o
   6   7   8      117.29      114.15      5.92 o
   7   7   8        0.80        0.39      3.59 o
   8   7   8       70.94       56.34     12.44 o
   9   7   8       17.79        7.95      4.43 o
  10   7   8        4.28        3.99      4.85 o
   0   8   8       58.00       68.53      5.81 o
   1   8   8      398.96      394.65     11.19 o
   2   8   8       84.22      101.81      5.27 o
   3   8   8       52.36       54.05      4.11 o
   4   8   8       28.18       22.81      3.92 o
   5   8   8        2.40        1.37      3.09 o
   6   8   8       62.40       50.12      4.76 o
   7   8   8        3.91        1.46      4.10 o
   8   8   8       53.58       49.02      6.56 o
   1   9   8       16.47       19.70      3.61 o
   2   9   8        7.99       17.66      4.89 o
   3   9   8       63.83       70.20      5.30 o
   4   9   8       43.63       47.89      5.21 o
   5   9   8       67.19       68.41      7.90 o
   6   9   8        3.96       -3.73      3.73 o
   0  10   8       28.61       35.97      7.66 o
   1  10   8        0.16        2.55      4.11 o
   2  10   8        2.11       -0.91      3.62 o
   3  10   8      101.55      108.86      7.43 o
   1   1   9     1609.31     1540.11     18.47 o
   2   1   9        1.67        2.65      0.88 o
   3   1   9      343.02      355.99      5.27 o
   4   1   9      252.06      266.95      3.20 o
   5   1   9     2854.35     2981.84     34.32 o
   6   1   9      346.15      329.46      4.92 o
   7   1   9       29.22       26.39      2.33 o
   8   1   9       89.07       87.43      4.92 o
   9   1   9      115.73      121.13      6.25 o
  10   1   9      129.81      146.89      7.35 o
  11   1   9       24.28       20.90      4.38 o
  12   1   9        1.11       -0.51      3.73 o
  13   1   9        9.10       10.96      4.68 o
   0   2   9     4385.82     4474.64     81.75 o
   1   2   9      171.65      190.30      4.24 o
   2   2   9       31.96       39.20      1.89 o
   3   2   9      279.83      256.36      7.70 o
   4   2   9      445.10      551.15      8.44 o
   5   2   9       54.16       45.41      2.25 o
   6   2   9      402.82      371.45      5.84 o
   7   2   9      144.12      131.70      3.52 o
   8   2   9       36.34       41.89      4.17 o
   9   2   9      156.14      138.26      6.57 o
  10   2   9       48.13       39.96      4.64 o
  11   2   9      147.42      146.02      7.94 o
  12   2   9      141.65      133.93      8.98 o
  13   2   9       26.69       38.04      6.54 o
   1   3   9     1483.20     1592.76     23.57 o
   2   3   9     3247.81     3160.10     41.96 o
   3   3   9      989.21     1078.17     15.57 o
   4   3   9      248.91      235.90      4.65 o
   5   3   9       41.49       52.70      2.67 o
   6   3   9     1025.41      985.12     17.77 o
   7   3   9       32.68       45.78      2.09 o
   8   3   9      137.02      138.68      5.87 o
   9   3   9      331.78      322.02     11.12 o
  10   3   9       47.08       45.48      6.46 o
  11   3   9        0.43        6.59      4.23 o
  12   3   9      179.51      178.06     10.24 o
  13   3   9       65.81       64.47      7.57 o
   0   4   9     6724.29     6663.43    160.71 o
   1   4   9      223.23      217.62      6.08 o
   2   4   9       31.82       28.98      3.66 o
   3   4   9      121.61      154.64      4.62 o
   4   4   9       68.61       83.49      3.55 o
   5   4   9      530.09      526.47     10.92 o
   6   4   9      986.75      941.58     19.55 o
   7   4   9       92.63       94.79      3.31 o
   8   4   9        4.31        6.50      2.92 o
   9   4   9        0.59       -0.70      3.06 o
  10   4   9      163.18      188.95      9.11 o
  11   4   9       88.78       77.84     10.35 o
  12   4   9       79.49       73.63      7.51 o
   1   5   9      111.93      114.91      3.58 o
   2   5   9     1386.32     1313.39     19.40 o
   3   5   9      149.98      140.12      4.11 o
   4   5   9      362.98      314.80      7.40 o
   5   5   9     1519.19     1392.33     25.67 o
   6   5   9       31.09       43.49      4.33 o
   7   5   9      385.99      332.11      9.86 o
   8   5   9       69.45       84.33      5.82 o
   9   5   9       18.66       18.58      4.43 o
  10   5   9      176.25      205.91     10.95 o
  11   5   9       25.48       21.88      5.85 o
  12   5   9       25.52       21.18      6.74 o
   0   6   9     1400.90     1288.23     27.38 o
   1   6   9      354.72      346.27     12.24 o
   2   6   9       12.84       19.97      2.86 o
   3   6   9       29.29       33.86      2.76 o
   4   6   9     2023.23     1942.31     28.46 o
   5   6   9        0.67        0.78      2.30 o
   6   6   9      292.84      293.98      8.51 o
   7   6   9        3.51        9.75      3.72 o
   8   6   9       69.47       65.36      5.47 o
   9   6   9       12.92       11.43      4.25 o
  10   6   9       34.51       24.98      6.78 o
  11   6   9        1.43        3.31      4.77 o
   1   7   9      199.18      197.04      6.31 o
   2   7   9      443.91      419.50      9.94 o
   3   7   9       11.79       13.47      2.79 o
   4   7   9      129.47      140.03      7.01 o
   5   7   9      687.41      656.97     15.14 o
   6   7   9      113.00      118.26      6.79 o
   7   7   9      138.47      126.53      7.78 o
   8   7   9       51.19       52.51      5.68 o
   9   7   9       21.18       15.20      4.85 o
  10   7   9       24.64       34.63      6.10 o
   0   8   9      223.58      212.15     16.85 o
   1   8   9       13.42       24.84      3.53 o
   2   8   9      270.54      273.65      9.32 o
   3   8   9       49.92       57.64      5.93 o
   4   8   9       34.62       44.75      4.57 o
   5   8   9        0.55        1.22      3.15 o
   6   8   9        2.08        4.16      3.53 o
   7   8   9       20.71       11.13      4.59 o
   8   8   9        8.51       13.90      7.92 o
   1   9   9      164.03      168.37      6.36 o
   2   9   9      131.08      136.01      7.08 o
   3   9   9      166.71      146.76      7.45 o
   4   9   9        1.75        2.39      3.65 o
   5   9   9       18.37       23.44      4.58 o
   6   9   9        6.38       -0.12      4.23 o
   0  10   9       61.26       70.76      9.08 o
   1  10   9        3.89       -1.96      4.02 o
   2  10   9        1.85        2.59      4.59 o
   3  10   9       46.83       45.15      7.27 o
   0   0  10     5566.69     5542.01    160.57 o
   1   0  10    12412.77    12343.38    212.96 o
   2   0  10     2178.55     2369.15     37.51 o
   3   0  10     4613.74     4685.34     59.30 o
   4   0  10      455.88      536.19      8.17 o
   5   0  10      823.85      886.26     13.32 o
   6   0  10      457.38      481.12      8.47 o
   7   0  10      415.93      389.83     14.30 o
   8   0  10      510.61      462.62     16.73 o
   9   0  10        7.13        3.13      5.43 o
  10   0  10       26.88       29.94      6.30 o
  11   0  10      112.29       95.68      9.45 o
  12   0  10      144.01      140.83     11.46 o
  13   0  10      109.17      108.26     11.39 o
   1   1  10    10751.63    10473.70    128.11 o
   2   1  10     1563.49     1693.76     17.95 o
   3   1  10     5263.73     5422.59     56.55 o
   4   1  10        2.24        5.96      1.44 o
   5   1  10     5364.60     5531.36     61.35 o
   6   1  10      623.08      603.51      7.74 o
   7   1  10       14.15       19.11      2.85 o
   8   1  10      295.80      265.67      8.52 o
   9   1  10       92.01       93.39      5.67 o
  10   1  10      159.70      154.36      7.37 o
  11   1  10      253.21      240.24      9.70 o
  12   1  10        0.04       -3.77      3.77 o
  13   1  10       18.45       23.16      5.81 o
   0   2  10      767.64      867.37     21.54 o
   1   2  10     4880.61     4850.97     60.13 o
   2   2  10      893.47      978.98     12.94 o
   3   2  10     1891.59     1820.37     21.63 o
   4   2  10      166.17      182.40      5.07 o
   5   2  10       55.63       42.75      2.27 o
   6   2  10      217.02      223.49      3.96 o
   7   2  10     1648.43     1629.89     20.46 o
   8   2  10        6.22        2.90      3.85 o
   9   2  10      170.70      156.97      7.72 o
  10   2  10        4.83        2.83      3.40 o
  11   2  10      142.42      144.28      8.82 o
  12   2  10      186.55      168.00     19.67 o
  13   2  10      159.33      179.42     14.03 o
   1   3  10      326.08      288.32      5.26 o
   2   3  10     4947.27     5242.89     74.09 o
   3   3  10       54.78       54.61      2.97 o
   4   3  10      176.94      195.81      4.62 o
   5   3  10      170.47      152.01      4.37 o
   6   3  10       11.27       10.78      2.54 o
   7   3  10      103.79      105.79      2.85 o
   8   3  10      146.94      140.98      6.63 o
   9   3  10       94.41       97.75      6.30 o
  10   3  10        3.79        4.01      3.62 o
  11   3  10       19.64       18.82      6.65 o
  12   3  10       33.63       30.54      5.92 o
  13   3  10        4.43        6.43      6.21 o
   0   4  10      721.72      776.01     16.41 o
   1   4  10       48.90       48.77      2.16 o
   2   4  10        5.45        5.21      1.90 o
   3   4  10      167.44      166.28      6.25 o
   4   4  10       26.70       22.48      2.39 o
   5   4  10        2.33        1.36      2.22 o
   6   4  10      430.90      452.19     11.70 o
   7   4  10       12.86       13.33      3.45 o
   8   4  10       22.95       20.32      3.26 o
   9   4  10        2.68        6.83      3.21 o
  10   4  10      236.08      231.28      9.98 o
  11   4  10        3.39       -0.06      4.15 o
  12   4  10        0.53        3.20      5.87 o
   1   5  10      337.33      335.03      7.15 o
   2   5  10      167.71      193.61      5.63 o
   3   5  10        0.93        1.55      1.44 o
   4   5  10       28.21       34.84      3.01 o
   5   5  10      148.54      189.49      8.30 o
   6   5  10       12.76       15.34      3.57 o
   7   5  10        6.14        9.13      3.05 o
   8   5  10        4.48        1.72      2.55 o
   9   5  10       90.78       80.96      6.51 o
  10   5  10      339.09      365.88     14.99 o
  11   5  10       16.88       30.48      6.18 o
  12   5  10       21.84       24.18      9.95 o
   0   6  10     3040.34     2941.29     56.90 o
   1   6  10       76.10       76.48      3.81 o
   2   6  10       11.60       11.28      2.67 o
   3   6  10        0.01       -1.85      1.85 o
   4   6  10      598.49      603.88     11.29 o
   5   6  10       42.97       43.92      3.41 o
   6   6  10      154.92      168.22      8.62 o
   7   6  10       51.28       47.26      3.80 o
   8   6  10       45.76       48.61      4.76 o
   9   6  10       26.81       28.93      4.76 o
  10   6  10       95.27       78.92      7.19 o
  11   6  10        3.61        0.31      5.00 o
   1   7  10       23.86       32.50      3.27 o
   2   7  10        7.96       19.83      4.92 o
   3   7  10       82.82       74.33      5.16 o
   4   7  10       34.37       37.68      6.90 o
   5   7  10       85.76       98.32      5.58 o
   6   7  10        9.30       17.58      3.41 o
   7   7  10        3.86        7.10      3.52 o
   8   7  10        6.60       10.86      3.95 o
   9   7  10       46.94       46.07     11.08 o
  10   7  10       39.96       40.85      6.36 o
   0   8  10       52.60       66.71      5.89 o
   1   8  10      426.13      427.00      9.46 o
   2   8  10       35.33       33.75      4.23 o
   3   8  10      308.14      303.14      8.09 o
   4   8  10       28.23       27.55      4.11 o
   5   8  10       17.26       17.42      3.89 o
   6   8  10        4.35        2.98      5.74 o
   7   8  10       15.03       20.67      5.00 o
   8   8  10      117.02      116.44      8.45 o
   1   9  10      280.21      288.01     10.72 o
   2   9  10        1.19        4.01      3.28 o
   3   9  10        3.93        9.55      4.96 o
   4   9  10       19.91       14.92      5.03 o
   5   9  10        1.97        2.68      4.37 o
   6   9  10       11.10        8.90      4.42 o
   0  10  10       13.56        4.02      6.05 o
   1  10  10        0.03       -3.77      3.77 o
   2  10  10       27.49       22.59      5.77 o
   1   1  11        0.02        4.67      0.97 o
   2   1  11     2444.01     2625.26     27.86 o
   3   1  11     1343.55     1382.75     16.92 o
   4   1  11     2385.75     2777.37     26.74 o
   5   1  11      633.71      775.68      8.30 o
   6   1  11      146.72      136.45      3.03 o
   7   1  11      150.42      156.84      8.38 o
   8   1  11        0.02        0.55      2.40 o
   9   1  11      138.20      128.90      7.96 o
  10   1  11       99.72       87.53      5.92 o
  11   1  11      186.92      194.15      8.92 o
  12   1  11       49.05       33.00      5.31 o
  13   1  11       12.29        4.44      4.84 o
   0   2  11       18.62       25.07      3.13 o
   1   2  11     4365.70     4625.98     57.46 o
   2   2  11      663.50      680.05      9.53 o
   3   2  11      162.23      198.72      4.40 o
   4   2  11      123.79      172.29      4.14 o
   5   2  11      230.38      215.89      5.18 o
   6   2  11       76.91       76.71      1.98 o
   7   2  11       67.22       58.18      2.50 o
   8   2  11      282.03      228.52      8.52 o
   9   2  11       79.25       75.85      6.01 o
  10   2  11      156.41      166.82      8.51 o
  11   2  11       32.57       25.09      5.49 o
  12   2  11      225.24      232.35     11.97 o
  13   2  11       76.84       61.32      7.49 o
   1   3  11       49.94       43.53      1.68 o
   2   3  11     1058.95      969.50     15.70 o
   3   3  11      590.04      638.78      9.62 o
   4   3  11        5.34       21.26      1.84 o
   5   3  11      527.03      567.24     11.13 o
   6   3  11       94.09      107.15      5.42 o
   7   3  11       84.93       89.85      2.90 o
   8   3  11      325.05      370.51     11.44 o
   9   3  11      562.75      555.74     15.84 o
  10   3  11        0.41       -0.67      3.51 o
  11   3  11        9.76       19.35      4.86 o
  12   3  11       98.58      106.41      8.36 o
  13   3  11       15.14       21.38      8.18 o
   0   4  11     2215.67     2277.64     42.04 o
   1   4  11      432.43      405.94      8.85 o
   2   4  11       88.98       89.36      3.04 o
   3   4  11       14.28        9.23      2.51 o
   4   4  11      924.65      940.20     16.57 o
   5   4  11       58.78       52.96      4.01 o
   6   4  11       46.28       44.97      4.31 o
   7   4  11      248.36      247.30      9.69 o
   8   4  11       88.86       72.00      4.92 o
   9   4  11        1.46        0.06      3.08 o
  10   4  11      110.15      119.01      7.57 o
  11   4  11       83.00       78.04      6.91 o
  12   4  11       37.88       46.25      6.47 o
   1   5  11       37.37       24.86      2.02 o
   2   5  11     1043.84     1015.05     16.85 o
   3   5  11      425.65      418.19      8.61 o
   4   5  11      128.09      138.67      4.92 o
   5   5  11     1247.35     1098.16     22.09 o
   6   5  11       89.67      100.84      5.73 o
   7   5  11       46.33       43.23      8.10 o
   8   5  11      107.64      112.05      8.93 o
   9   5  11       27.96       20.97      4.31 o
  10   5  11      140.11      147.59      9.29 o
  11   5  11        9.87       10.56      5.19 o
  12   5  11       10.01        5.31      5.52 o
   0   6  11     2491.50     2438.90     47.99 o
   1   6  11      355.24      331.67      9.17 o
   2   6  11      251.58      254.45      6.77 o
   3   6  11      102.20       82.61      4.34 o
   4   6  11      843.81      817.12     23.44 o
   5   6  11        5.35       10.26      2.44 o
   6   6  11      664.14      688.85     15.09 o
   7   6  11        6.10       11.46      2.61 o
   8   6  11        0.36        0.00      2.90 o
   9   6  11       13.80        9.11      3.95 o
  10   6  11       52.18       60.04      6.57 o
  11   6  11        4.99        2.63      5.43 o
   1   7  11      216.07      201.42      5.83 o
   2   7  11      858.58      853.80     18.01 o
   3   7  11      143.13      133.10      5.13 o
   4   7  11       75.62       68.48      4.64 o
   5   7  11        9.07       12.54      3.92 o
   6   7  11      239.77      250.35      8.43 o
   7   7  11       22.32       23.19      3.96 o
   8   7  11      132.03      136.20      8.37 o
   9   7  11        3.44        5.26      4.31 o
  10   7  11        5.75        2.38      4.71 o
   0   8  11      195.54      196.43      9.00 o
   1   8  11        0.86       13.02      3.01 o
   2   8  11       23.04       19.98      3.72 o
   3   8  11       63.92       81.74      5.59 o
   4   8  11      153.72      146.08      6.98 o
   5   8  11      127.80      112.87      6.37 o
   6   8  11       10.51       10.94      3.74 o
   7   8  11        1.73        5.35      4.25 o
   8   8  11       50.29       44.08      6.16 o
   1   9  11       83.28       83.34      5.07 o
   2   9  11       16.78       14.38      3.45 o
   3   9  11      115.20      107.45      6.76 o
   4   9  11        1.59        2.96      4.11 o
   5   9  11        8.98        1.53      3.97 o
   6   9  11        4.32        4.91      5.22 o
   0  10  11       42.94       52.50      9.05 o
   1  10  11        3.52        0.64      4.18 o
   2  10  11       18.40       17.12      5.28 o
   0   0  12    25377.11    25948.35    742.22 o
   1   0  12      628.25      681.25     16.15 o
   2   0  12      412.08      379.73      7.61 o
   3   0  12     2515.06     2374.49     34.37 o
   4   0  12     1445.62     1511.48     19.78 o
   5   0  12      326.34      303.81      5.68 o
   6   0  12      695.38      687.54     12.35 o
   7   0  12        6.91        2.08      4.30 o
   8   0  12      886.12      860.39     26.63 o
   9   0  12      374.27      382.26     20.35 o
  10   0  12      804.32      729.28     25.35 o
  11   0  12      816.91      770.80     28.27 o
  12   0  12       53.20       46.96      8.11 o
  13   0  12       40.21       29.61     21.48 o
   1   1  12     4615.12     4497.59     55.96 o
   2   1  12     6381.78     6391.03     69.74 o
   3   1  12      607.98      613.79      6.89 o
   4   1  12      823.13      863.86      9.60 o
   5   1  12     2333.75     2311.69     23.03 o
   6   1  12      581.36      592.39      7.52 o
   7   1  12      439.64      407.49     11.55 o
   8   1  12       29.99       28.40      7.22 o
   9   1  12      692.76      664.36     16.12 o
  10   1  12        1.82       -0.75      3.05 o
  11   1  12       30.40       33.26      4.94 o
  12   1  12       32.11       34.29      6.08 o
  13   1  12        0.56        3.41      5.04 o
   0   2  12     2149.34     2206.25     35.45 o
   1   2  12      865.95      903.42     11.69 o
   2   2  12       74.77       70.95      2.60 o
   3   2  12     9014.54     9254.06    100.88 o
   4   2  12     2013.21     2051.80     30.16 o
   5   2  12      360.31      360.32      6.58 o
   6   2  12       31.18       39.43      1.65 o
   7   2  12      267.74      284.08      5.33 o
   8   2  12       32.24       34.96      3.82 o
   9   2  12       95.82       90.82      5.62 o
  10   2  12       26.26       21.42      4.58 o
  11   2  12        7.30        5.42      4.11 o
  12   2  12        4.62       14.02      5.25 o
  13   2  12       51.44       54.22      7.30 o
   1   3  12       83.71      105.06      2.62 o
   2   3  12      264.12      272.23      6.07 o
   3   3  12      703.87      742.63     10.95 o
   4   3  12      408.02      418.08      6.88 o
   5   3  12      350.40      321.81     10.77 o
   6   3  12      268.92      246.66      9.40 o
   7   3  12       20.13       23.42      1.93 o
   8   3  12       48.12       45.90      4.47 o
   9   3  12       75.34       73.47      5.76 o
  10   3  12       43.97       40.41      5.31 o
  11   3  12       18.47       32.85      5.43 o
  12   3  12       29.66       20.04      5.72 o
  13   3  12        2.51        4.03      4.78 o
   0   4  12       39.64       21.98      4.78 o
   1   4  12      247.29      228.13      6.38 o
   2   4  12        3.22        7.63      1.31 o
   3   4  12      881.23      896.49     15.95 o
   4   4  12      343.91      370.41     10.32 o
   5   4  12       35.25       30.62      3.44 o
   6   4  12       96.50      114.26      5.69 o
   7   4  12      136.33      147.95      8.01 o
   8   4  12      107.88      111.18     10.64 o
   9   4  12        8.59       13.41      3.55 o
  10   4  12       30.35       40.29      5.41 o
  11   4  12        2.22        6.92      4.49 o
  12   4  12       53.18       55.54      6.74 o
   1   5  12      144.85      150.87      4.19 o
   2   5  12        4.15        2.97      1.50 o
   3   5  12      424.18      443.24      9.09 o
   4   5  12       51.60       54.93      3.93 o
   5   5  12       61.77       72.80      4.99 o
   6   5  12       45.38       46.12      4.41 o
   7   5  12        4.19        6.77      3.34 o
   8   5  12        0.00        1.93      4.77 o
   9   5  12       11.66        9.30      3.90 o
  10   5  12        2.03        9.47      4.59 o
  11   5  12        6.88        8.48      8.37 o
   0   6  12     1301.66     1252.24     38.34 o
   1   6  12       17.23       19.44      2.42 o
   2   6  12        3.49       11.15      2.41 o
   3   6  12        2.16       -1.70      3.00 o
   4   6  12        0.28        1.89      2.81 o
   5   6  12      447.91      405.34     10.03 o
   6   6  12       92.20       89.52      4.26 o
   7   6  12      131.49      147.47      8.85 o
   8   6  12       33.08       23.63      3.74 o
   9   6  12        1.06        0.05      3.55 o
  10   6  12       70.33       74.01      6.92 o
  11   6  12       38.74       50.82      7.26 o
   1   7  12        5.27       22.09      3.70 o
   2   7  12      541.38      533.01     11.67 o
   3   7  12       98.12      106.03      4.75 o
   4   7  12       30.17       28.92      3.79 o
   5   7  12       39.38       40.32      4.00 o
   6   7  12       92.04       74.67      4.91 o
   7   7  12      225.01      207.36     13.16 o
   8   7  12        0.38       -0.90      4.07 o
   9   7  12        8.17        6.84      4.41 o
   0   8  12       15.18       12.41      4.39 o
   1   8  12        4.31        8.08      2.99 o
   2   8  12       29.99       32.00      3.92 o
   3   8  12      571.59      569.97     14.33 o
   4   8  12        0.34        7.16      3.66 o
   5   8  12      103.70      114.94      7.70 o
   6   8  12       41.48       53.81     12.47 o
   7   8  12      123.84      126.12      8.35 o
   8   8  12        6.35        7.01      4.65 o
   1   9  12       57.29       59.80      4.62 o
   2   9  12        0.57       -2.46      3.37 o
   3   9  12       13.25       18.39      4.34 o
   4   9  12        5.40       12.61      4.24 o
   5   9  12       67.87       79.47      6.25 o
   6   9  12        7.02        8.76      4.22 o
   0  10  12       28.72       29.59     12.21 o
   1  10  12        5.73        3.71      4.66 o
   1   1  13      194.27      240.61      4.44 o
   2   1  13      492.00      599.00      7.74 o
   3   1  13       53.67       49.44      1.61 o
   4   1  13      102.52      115.48      2.20 o
   5   1  13       50.53       60.74      1.79 o
   6   1  13      428.58      442.72      6.11 o
   7   1  13      207.04      210.01      6.40 o
   8   1  13      614.87      585.13     16.12 o
   9   1  13      157.39      156.05      9.99 o
  10   1  13       48.93       38.88      4.65 o
  11   1  13       26.44       27.86      5.13 o
  12   1  13        4.59       -2.85      3.99 o
  13   1  13      106.06       92.15      8.82 o
   0   2  13      451.02      468.05     11.16 o
   1   2  13       88.16      104.46      2.58 o
   2   2  13     1137.01     1193.20     14.10 o
   3   2  13     2738.11     2974.74     33.89 o
   4   2  13      946.65      984.26     13.84 o
   5   2  13       68.39       73.32      2.96 o
   6   2  13       82.84       89.83      2.25 o
   7   2  13       73.02       76.09      3.50 o
   8   2  13      202.80      192.38      7.26 o
   9   2  13       93.45       91.97      6.27 o
  10   2  13       52.23       51.90      5.77 o
  11   2  13        4.86        2.85      4.12 o
  12   2  13        6.12        7.88      4.91 o
  13   2  13       76.64       80.26     10.07 o
   1   3  13      446.73      411.42     10.98 o
   2   3  13     2638.73     2512.80     37.02 o
   3   3  13      208.46      186.69      4.56 o
   4   3  13       78.72       85.18      3.13 o
   5   3  13       70.18       73.48      4.27 o
   6   3  13      188.86      191.50      7.01 o
   7   3  13      680.98      633.94     14.86 o
   8   3  13     1479.84     1484.27     32.93 o
   9   3  13        6.25       15.71      3.83 o
  10   3  13        8.40        8.41      3.98 o
  11   3  13       88.67       70.44      6.78 o
  12   3  13       10.69        8.17      4.61 o
  13   3  13       25.88       22.46      5.98 o
   0   4  13        4.20        3.31      1.52 o
   1   4  13       89.86       80.29      3.31 o
   2   4  13     2227.86     2306.28     31.55 o
   3   4  13      478.67      402.94      8.81 o
   4   4  13       60.53       54.60      3.58 o
   5   4  13        4.07       -0.07      2.54 o
   6   4  13       38.54       35.25      3.90 o
   7   4  13      100.66      101.48      6.87 o
   8   4  13      166.30      180.52      9.58 o
   9   4  13       76.21       71.82      5.46 o
  10   4  13      520.88      537.30     21.63 o
  11   4  13       41.01       41.56      5.92 o
  12   4  13        0.01        6.36      4.85 o
   1   5  13      283.50      238.96      5.40 o
   2   5  13        6.31        4.43      1.58 o
   3   5  13      150.84      147.54      6.34 o
   4   5  13      532.84      564.37     13.34 o
   5   5  13      528.44      480.76     12.32 o
   6   5  13        0.23        1.51      2.67 o
   7   5  13       44.26       40.85      4.63 o
   8   5  13       21.76       26.32      6.40 o
   9   5  13      139.24      140.34      8.08 o
  10   5  13      121.68      111.77      8.35 o
  11   5  13        0.18       -4.31      4.31 o
   0   6  13     1235.07     1235.30     41.91 o
   1   6  13      262.50      229.68      5.74 o
   2   6  13      366.78      366.98     13.33 o
   3   6  13      354.79      327.91      7.98 o
   4   6  13        2.43        7.68      4.24 o
   5   6  13       78.09       83.92      6.56 o
   6   6  13       48.85       73.10      6.56 o
   7   6  13       87.96      104.33      7.78 o
   8   6  13       22.84       25.54      7.01 o
   9   6  13       32.34       39.35      4.85 o
  10   6  13       96.15      120.43     11.76 o
   1   7  13     1220.06     1190.92     18.86 o
   2   7  13      372.15      381.26     15.87 o
   3   7  13      460.44      429.44     13.84 o
   4   7  13      106.04      122.36      8.94 o
   5   7  13      416.66      437.21     12.00 o
   6   7  13       32.12       30.74      3.77 o
   7   7  13        5.31        5.31      3.32 o
   8   7  13      109.57      123.82      7.92 o
   9   7  13        3.37        1.59      4.00 o
   0   8  13      126.09      113.55      7.19 o
   1   8  13      350.59      343.22      8.44 o
   2   8  13      414.98      414.42      9.39 o
   3   8  13      135.53      154.24     10.84 o
   4   8  13      210.83      212.82      8.27 o
   5   8  13        5.45        5.85      3.86 o
   6   8  13      328.24      334.31     10.69 o
   7   8  13       65.68       68.30      6.63 o
   8   8  13       26.57       28.53      5.47 o
   1   9  13       42.00       33.43      4.03 o
   2   9  13       33.93       29.86      4.20 o
   3   9  13       35.28       32.46      4.84 o
   4   9  13        0.01        2.78      3.79 o
   5   9  13       20.67       20.04      4.69 o
   0   0  14    21176.21    21744.23    622.81 o
   1   0  14     1308.32     1459.77     32.30 o
   2   0  14     5212.08     5607.52     87.15 o
   3   0  14      368.54      285.69      5.86 o
   4   0  14     9413.11     9939.02    153.94 o
   5   0  14      412.79      417.85      6.83 o
   6   0  14      639.56      667.01     17.30 o
   7   0  14       19.08        7.63     10.18 o
   8   0  14      293.64      292.24     18.32 o
   9   0  14       33.32       41.86      6.27 o
  10   0  14      115.32      112.51      9.56 o
  11   0  14       31.38       24.40      8.82 o
  12   0  14        0.90       -0.13      5.43 o
  13   0  14       34.31       42.52     10.86 o
   1   1  14      107.80      182.22      3.85 o
   2   1  14     3336.10     3281.31     36.63 o
   3   1  14      259.36      296.07      4.16 o
   4   1  14      243.35      230.10      3.49 o
   5   1  14      790.93      729.76      8.41 o
   6   1  14      258.23      269.29      4.42 o
   7   1  14      670.82      656.95     13.11 o
   8   1  14     1021.25     1010.28     24.32 o
   9   1  14       39.90       42.60      6.14 o
  10   1  14        7.04        6.76      3.57 o
  11   1  14       15.46       15.71      4.61 o
  12   1  14       14.49       19.18      5.40 o
  13   1  14        0.02        5.41      5.14 o
   0   2  14      195.78      272.49      6.35 o
   1   2  14       12.55       21.46      1.45 o
   2   2  14      236.62      197.48      3.35 o
   3   2  14      433.99      425.65      6.97 o
   4   2  14      780.54      666.12     10.17 o
   5   2  14      320.59      345.89      7.74 o
   6   2  14       91.45       75.91      2.15 o
   7   2  14      323.57      333.44      6.80 o
   8   2  14      438.92      416.95     12.71 o
   9   2  14      158.61      169.14      8.23 o
  10   2  14      657.24      657.26     18.79 o
  11   2  14       33.76       34.18      5.45 o
  12   2  14        2.57        6.97      5.80 o
  13   2  14       12.60        6.21      5.29 o
   1   3  14      110.99       96.54      3.94 o
   2   3  14      693.60      730.25      9.47 o
   3   3  14      606.40      649.80     10.85 o
   4   3  14      142.34      144.21      4.40 o
   5   3  14      375.72      377.47      9.88 o
   6   3  14      122.20      115.77      5.88 o
   7   3  14      157.17      159.97      6.93 o
   8   3  14       49.66       46.01      6.79 o
   9   3  14       71.02       69.85      5.74 o
  10   3  14      215.82      228.70      9.91 o
  11   3  14        3.89        4.10      4.37 o
  12   3  14       50.48       49.29      8.10 o
   0   4  14       55.58       55.67      4.48 o
   1   4  14      518.64      511.20      7.96 o
   2   4  14       89.65       89.68      3.26 o
   3   4  14      168.34      193.82      6.54 o
   4   4  14       59.52       55.46      4.03 o
   5   4  14       15.09       24.85      3.48 o
   6   4  14      180.97      163.54      6.95 o
   7   4  14       50.76       63.35      5.13 o
   8   4  14      212.63      187.06      7.15 o
   9   4  14       19.75       24.38      4.18 o
  10   4  14       56.88       60.11      7.37 o
  11   4  14       35.24       39.61      5.59 o
  12   4  14       20.83       19.62      5.49 o
   1   5  14      292.06      295.70      8.49 o
   2   5  14       16.82       16.94      2.39 o
   3   5  14      199.39      192.74      5.39 o
   4   5  14      120.28      117.52      5.77 o
   5   5  14        3.58        9.24      3.21 o
   6   5  14        0.23        1.14      2.79 o
   7   5  14      187.84      170.63      7.66 o
   8   5  14        0.07        3.41      4.95 o
   9   5  14       61.70       52.83      5.30 o
  10   5  14      137.80      140.35      9.03 o
  11   5  14       10.97        6.69      7.46 o
   0   6  14      114.11      121.12      6.33 o
   1   6  14        0.08       -0.26      1.94 o
   2   6  14       87.35       90.58      4.52 o
   3   6  14       40.91       40.67      5.42 o
   4   6  14       75.85       88.29      4.36 o
   5   6  14       72.71       68.70      6.17 o
   6   6  14        7.58       13.54      4.59 o
   7   6  14      157.18      145.50     12.93 o
   8   6  14      193.51      172.78     16.74 o
   9   6  14       35.52       34.62      4.52 o
  10   6  14        0.33        6.01      4.41 o
   1   7  14       55.31       57.15      5.12 o
   2   7  14      278.53      275.87      9.34 o
   3   7  14        5.24        8.88      3.59 o
   4   7  14      108.07      114.97      5.78 o
   5   7  14       49.59       60.36      4.50 o
   6   7  14        2.89        4.84      2.86 o
   7   7  14       68.52       77.20      6.22 o
   8   7  14      109.48      115.95      7.24 o
   9   7  14        4.99        6.65      7.24 o
   0   8  14       26.11       25.96      4.86 o
   1   8  14       23.41       26.48      3.47 o
   2   8  14       24.00       24.90      3.69 o
   3   8  14      170.38      204.35      8.03 o
   4   8  14      108.81      109.64      6.26 o
   5   8  14        5.46        1.58      3.50 o
   6   8  14       18.75       26.11      4.28 o
   7   8  14      153.74      135.44      8.77 o
   1   9  14        7.29       11.74      3.74 o
   2   9  14       83.48       82.56      5.44 o
   3   9  14        0.00        2.77      3.33 o
   4   9  14       17.56       15.06      4.53 o
   5   9  14      104.60      116.17      7.17 o
   1   1  15     1439.46     1582.64     21.02 o
   2   1  15      305.39      298.24      4.95 o
   3   1  15       57.79       58.91      1.76 o
   4   1  15        5.42        5.23      0.98 o
   5   1  15      336.89      314.95      5.31 o
   6   1  15      327.60      350.46      6.74 o
   7   1  15     1961.07     1924.09     31.29 o
   8   1  15      587.71      602.74     14.65 o
   9   1  15       24.88       21.08      5.04 o
  10   1  15       10.30        8.96      3.99 o
  11   1  15       94.19       84.88      8.89 o
  12   1  15        5.32        8.24      5.04 o
  13   1  15        6.03        9.42      5.38 o
   0   2  15     1736.36     1724.14     30.10 o
   1   2  15      109.80       80.97      2.47 o
   2   2  15      228.94      212.05      4.02 o
   3   2  15     2470.11     2412.58     27.64 o
   4   2  15       11.99       16.70      1.75 o
   5   2  15      336.59      327.91      5.44 o
   6   2  15        0.43        0.41      1.77 o
   7   2  15     1396.21     1365.46     20.30 o
   8   2  15      311.99      262.86      9.75 o
   9   2  15      577.27      517.35     18.68 o
  10   2  15       38.22       42.08      5.42 o
  11   2  15       43.77       46.26      6.04 o
  12   2  15       11.99       13.29      5.01 o
  13   2  15       30.52       39.95      6.99 o
   1   3  15     2015.30     2051.80     25.34 o
   2   3  15      905.55      855.29     10.95 o
   3   3  15       10.09        6.12      1.71 o
   4   3  15      601.48      577.42     11.10 o
   5   3  15      763.79      730.94     15.76 o
   6   3  15       56.03       40.35      4.86 o
   7   3  15       14.07        5.70      4.11 o
   8   3  15      718.71      688.32     17.83 o
   9   3  15      511.48      530.09     15.56 o
  10   3  15        6.88        3.82      3.76 o
  11   3  15      149.38      149.41     10.21 o
  12   3  15       36.30       23.26      6.34 o
   0   4  15     1412.11     1291.47     45.59 o
   1   4  15        8.47       13.82      1.72 o
   2   4  15      467.68      479.51      8.15 o
   3   4  15     1688.22     1565.96     28.55 o
   4   4  15       59.63       61.19      4.20 o
   5   4  15        0.47        1.12      2.48 o
   6   4  15     1196.04     1198.51     24.11 o
   7   4  15      114.81      129.50      6.78 o
   8   4  15      112.44      128.92     10.07 o
   9   4  15       96.57      108.42      7.07 o
  10   4  15       74.89       81.55      6.49 o
  11   4  15       95.39      105.80      7.79 o
  12   4  15        0.09        1.35      4.58 o
   1   5  15     1236.33     1164.77     17.47 o
   2   5  15      210.59      187.26      5.51 o
   3   5  15        0.39        2.13      1.89 o
   4   5  15      304.43      336.64     11.22 o
   5   5  15      144.74      154.03      6.71 o
   6   5  15       51.03       58.42      5.00 o
   7   5  15        8.14        9.36      3.65 o
   8   5  15       62.39       62.92      8.32 o
   9   5  15      344.78      361.22     16.74 o
  10   5  15        0.37        5.56      4.36 o
  11   5  15       10.55       16.56      5.52 o
   0   6  15      150.22      134.42      6.72 o
   1   6  15       56.28       61.38      3.29 o
   2   6  15        6.30       11.09      2.18 o
   3   6  15      247.81      255.76      7.61 o
   4   6  15       80.88       58.93      3.96 o
   5   6  15      103.66      116.58      7.56 o
   6   6  15       16.93       11.96     10.39 o
   7   6  15      107.83      149.00      9.04 o
   8   6  15        0.47        6.78      8.14 o
   9   6  15       46.62       48.92      4.93 o
  10   6  15       32.83       42.49     10.18 o
   1   7  15      158.38      165.69      5.50 o
   2   7  15       18.58       18.68      3.36 o
   3   7  15        0.09        2.25      3.07 o
   4   7  15       52.18       55.84      5.22 o
   5   7  15      480.66      463.43     15.47 o
   6   7  15       24.39       21.31      3.25 o
   7   7  15       66.63       65.75      5.09 o
   8   7  15        6.56       10.16      7.01 o
   9   7  15      104.80      111.91     12.89 o
   0   8  15        1.07        3.67      4.05 o
   1   8  15       46.01       42.94      3.83 o
   2   8  15        7.25        9.58      3.27 o
   3   8  15       73.90       72.47      6.48 o
   4   8  15       75.56       78.81      5.64 o
   5   8  15       16.49       24.15      4.44 o
   6   8  15       58.19       69.22      5.39 o
   7   8  15       94.83       95.08      7.50 o
   1   9  15      148.75      153.29      6.83 o
   2   9  15        4.05        1.02      3.48 o
   3   9  15       63.55       68.30      5.20 o
   4   9  15      111.74      109.40      6.96 o
   5   9  15       11.62       14.51      4.53 o
   0   0  16      676.89      813.68     27.59 o
   1   0  16     3134.07     3068.78     64.92 o
   2   0  16      160.51      189.40      5.90 o
   3   0  16      718.02      665.69     12.82 o
   4   0  16      187.05      134.28      4.35 o
   5   0  16     2891.44     2905.43     42.78 o
   6   0  16     2412.66     2279.06     34.40 o
   7   0  16       46.56       36.86     13.12 o
   8   0  16       40.09       33.64      5.65 o
   9   0  16       10.92        2.19      4.12 o
  10   0  16      635.54      654.08     23.70 o
  11   0  16        1.14       -0.45      5.88 o
  12   0  16        4.35       -6.33      6.33 o
  13   0  16        0.57        0.45      7.69 o
   1   1  16       52.18       91.95      3.80 o
   2   1  16      562.33      511.80      8.53 o
   3   1  16        6.33       12.72      1.28 o
   4   1  16     1755.79     1720.84     18.45 o
   5   1  16       57.36       56.51      2.02 o
   6   1  16      112.59      132.81      3.56 o
   7   1  16        7.80        6.24      2.75 o
   8   1  16      447.69      472.61     17.35 o
   9   1  16       35.64       28.91      4.47 o
  10   1  16        7.94        8.10      4.12 o
  11   1  16       39.87       54.30      7.46 o
  12   1  16      173.01      192.81     10.67 o
  13   1  16        2.41        4.07      5.76 o
   0   2  16     4470.54     4252.35     67.03 o
   1   2  16       11.57       23.05      1.69 o
   2   2  16     1014.66      943.24     12.60 o
   3   2  16        2.61        1.89      0.96 o
   4   2  16     1226.48     1219.44     13.19 o
   5   2  16        1.40        1.30      0.96 o
   6   2  16     1273.70     1315.82     22.31 o
   7   2  16      249.66      270.36      7.77 o
   8   2  16        5.38        4.09      3.32 o
   9   2  16       83.94       68.20      5.81 o
  10   2  16      227.42      207.48      9.67 o
  11   2  16       10.49       11.54      4.53 o
  12   2  16        6.70        8.28      4.92 o
  13   2  16       80.29       75.53      8.15 o
   1   3  16      154.91      201.96      4.34 o
   2   3  16      842.57      784.52     12.41 o
   3   3  16        0.25       -0.82      1.68 o
   4   3  16      412.80      380.39      9.77 o
   5   3  16      311.96      304.49      8.97 o
   6   3  16     1063.80     1029.33     24.26 o
   7   3  16       51.80       63.15      4.64 o
   8   3  16      691.01      679.32     29.11 o
   9   3  16        4.01        5.19      3.72 o
  10   3  16        1.25        4.29      4.32 o
  11   3  16       14.63       14.47      4.85 o
  12   3  16       21.01       27.33      8.80 o
   0   4  16      415.87      432.19     11.22 o
   1   4  16      107.88      125.24      3.83 o
   2   4  16       23.54       18.61      1.82 o
   3   4  16      299.15      324.68     18.64 o
   4   4  16      109.08      112.86      5.74 o
   5   4  16        2.73        2.92      2.70 o
   6   4  16       97.12      109.84      6.20 o
   7   4  16        0.24        7.78      3.69 o
   8   4  16        1.13       -4.31      4.77 o
   9   4  16      271.40      259.61     10.56 o
  10   4  16        2.85        1.93      4.24 o
  11   4  16        0.13        0.14      4.11 o
  12   4  16       33.73       29.88      6.62 o
   1   5  16       20.15       31.41      3.78 o
   2   5  16      196.59      184.03      5.53 o
   3   5  16       86.37       93.55      4.13 o
   4   5  16       39.95       38.20      5.70 o
   5   5  16       19.60       12.99      3.05 o
   6   5  16      161.51      149.33      7.18 o
   7   5  16       15.44        9.07      3.82 o
   8   5  16       41.96       45.73      7.83 o
   9   5  16       88.84       86.56      5.63 o
  10   5  16        6.35        9.61      4.36 o
  11   5  16       31.22       38.68      6.51 o
   0   6  16     1460.85     1431.53     30.39 o
   1   6  16      457.71      439.86      9.34 o
   2   6  16      246.04      238.59      5.98 o
   3   6  16        0.07       -1.09      2.31 o
   4   6  16       44.66       51.92      4.96 o
   5   6  16      303.80      301.53     11.65 o
   6   6  16      179.71      154.33      9.04 o
   7   6  16        0.94        1.42      5.74 o
   8   6  16       80.44       60.61     12.21 o
   9   6  16       29.59       14.93      9.95 o
  10   6  16       78.67       78.05      8.82 o
   1   7  16       55.23       42.15      3.44 o
   2   7  16       48.33       42.35      4.37 o
   3   7  16      102.54      104.27      4.74 o
   4   7  16       38.08       42.23      4.16 o
   5   7  16       44.05       56.65      6.63 o
   6   7  16       38.66       50.14      6.14 o
   7   7  16        3.49        2.89      2.65 o
   8   7  16      128.23      135.69     17.19 o
   9   7  16       14.23       14.53      4.18 o
   0   8  16      234.08      222.61     10.22 o
   1   8  16       38.35       27.05      3.72 o
   2   8  16       57.42       63.09      4.65 o
   3   8  16      103.83       96.61      5.21 o
   4   8  16       15.30       21.94      4.14 o
   5   8  16        9.79        5.75      4.02 o
   6   8  16      220.29      266.43      9.48 o
   7   8  16       15.46       13.78      4.37 o
   1   9  16       11.02       22.81      4.17 o
   2   9  16      147.31      161.35      7.52 o
   3   9  16        8.20        5.40      3.56 o
   4   9  16       86.02      110.02      8.29 o
   1   1  17       63.72      100.95      3.08 o
   2   1  17     1797.32     2030.93     28.82 o
   3   1  17       66.87       68.90      2.14 o
   4   1  17        0.02        6.33      1.37 o
   5   1  17      227.31      214.51      4.07 o
   6   1  17       42.74       36.84      3.70 o
   7   1  17       58.20       49.66      3.33 o
   8   1  17       60.64       65.94      5.38 o
   9   1  17      202.68      188.46     12.55 o
  10   1  17       10.02        4.99      3.90 o
  11   1  17        6.26        6.76      4.39 o
  12   1  17        2.21        5.29      5.41 o
  13   1  17        0.32        3.37     10.18 o
   0   2  17     1074.79     1159.76     21.63 o
   1   2  17      742.66      710.53     10.05 o
   2   2  17       59.20       56.73      2.29 o
   3   2  17     1207.49     1151.45     13.33 o
   4   2  17      819.47      781.93     10.16 o
   5   2  17      299.85      305.32      4.90 o
   6   2  17       96.57       92.22      3.41 o
   7   2  17     1849.31     1817.93     26.23 o
   8   2  17      161.02      151.13     11.29 o
   9   2  17        0.02        0.39      3.31 o
  10   2  17        2.96        3.42      3.83 o
  11   2  17       93.82       98.39      7.69 o
  12   2  17        0.78        3.16      4.61 o
   1   3  17     3634.57     3621.87     48.48 o
   2   3  17      145.11      177.06      4.07 o
   3   3  17      140.99      135.99      3.17 o
   4   3  17       98.79      112.23      5.19 o
   5   3  17     1036.19     1015.85     20.61 o
   6   3  17       22.22       26.74      3.83 o
   7   3  17        4.01        4.95      1.37 o
   8   3  17      163.60      166.03     11.40 o
   9   3  17      317.95      320.74     11.34 o
  10   3  17      185.84      177.43      8.98 o
  11   3  17      195.64      200.32     10.17 o
  12   3  17        0.57        1.75      4.57 o
   0   4  17      649.86      692.05     15.88 o
   1   4  17     2298.20     2217.39     30.03 o
   2   4  17       17.81       17.47      2.01 o
   3   4  17      679.35      664.51     16.66 o
   4   4  17        0.90        3.78      2.70 o
   5   4  17        2.36        6.02      3.02 o
   6   4  17        0.05       -0.23      2.95 o
   7   4  17      966.06      968.79     21.13 o
   8   4  17       76.33       81.35      9.27 o
   9   4  17      200.05      201.06     15.29 o
  10   4  17       29.92       21.63      4.36 o
  11   4  17        7.59       13.04      5.35 o
   1   5  17      844.63      842.14     16.22 o
   2   5  17       68.77       86.06      4.28 o
   3   5  17       57.28       57.73      2.94 o
   4   5  17        6.59        8.79      3.58 o
   5   5  17      445.58      451.91     14.10 o
   6   5  17      119.94      111.41      7.18 o
   7   5  17       44.27       51.77      5.37 o
   8   5  17        4.81        6.45      5.59 o
   9   5  17      147.32      174.63      7.63 o
  10   5  17       43.98       46.00     11.76 o
  11   5  17      153.99      192.01     11.37 o
   0   6  17      219.03      199.36     14.05 o
   1   6  17       60.47       61.59      4.69 o
   2   6  17      299.86      295.46      7.33 o
   3   6  17      135.35      150.85      4.96 o
   4   6  17       34.84       34.37      3.22 o
   5   6  17      221.79      202.38      9.52 o
   6   6  17        2.44       -1.81      4.29 o
   7   6  17       50.46       59.55      6.96 o
   8   6  17        2.14        9.95      9.05 o
   9   6  17       59.96       75.53     14.02 o
  10   6  17       12.33       14.79      4.55 o
   1   7  17       13.72       13.74      2.96 o
   2   7  17        0.99       -0.23      2.59 o
   3   7  17       55.00       48.44      3.68 o
   4   7  17       10.19        7.34      3.06 o
   5   7  17      298.50      340.04      9.96 o
   6   7  17       47.79       52.53      4.09 o
   7   7  17       45.62       56.62      7.35 o
   8   7  17        3.49       -2.26      9.50 o
   0   8  17       94.83       96.38      6.96 o
   1   8  17        3.75       -1.58      2.90 o
   2   8  17      131.08      129.47      5.90 o
   3   8  17       56.45       61.73      4.60 o
   4   8  17        2.01        1.48      3.02 o
   5   8  17        2.97        0.93      3.37 o
   6   8  17       14.60       19.37      6.68 o
   7   8  17       23.09       38.12      6.58 o
   1   9  17       25.18       21.46      5.54 o
   2   9  17       32.10       51.04      4.94 o
   3   9  17       66.84       65.58      5.84 o
   4   9  17       15.14       15.69      4.46 o
   0   0  18     2643.53     2102.28     65.13 o
   1   0  18      468.39      439.49     12.31 o
   2   0  18      106.74      106.36      8.09 o
   3   0  18        0.43       -0.28      1.44 o
   4   0  18      402.55      382.06      8.75 o
   5   0  18     2999.37     2979.82     44.10 o
   6   0  18       75.27       74.47      3.75 o
   7   0  18      204.09      203.92     10.54 o
   8   0  18      620.28      638.99     21.89 o
   9   0  18       35.16       25.33      7.24 o
  10   0  18       12.19       12.21      6.78 o
  11   0  18       23.94       20.35      8.14 o
  12   0  18      104.51       87.75     13.12 o
  13   0  18       14.59       12.21      9.50 o
   1   1  18      183.82      211.88      5.02 o
   2   1  18      742.95      684.77     11.53 o
   3   1  18      610.37      648.29      8.42 o
   4   1  18      586.40      560.06      7.63 o
   5   1  18        4.06        5.68      1.39 o
   6   1  18      212.29      191.05      6.98 o
   7   1  18       10.13        4.55      2.38 o
   8   1  18      100.21      110.45      6.59 o
   9   1  18      209.85      182.99     11.90 o
  10   1  18       83.95       87.67      8.94 o
  11   1  18       24.89       19.35      5.54 o
  12   1  18      196.45      210.10     12.78 o
   0   2  18     4972.70     4735.96     84.55 o
   1   2  18        4.58        3.79      1.52 o
   2   2  18       14.95       12.09      1.69 o
   3   2  18       11.15        9.89      1.50 o
   4   2  18      656.12      585.60      7.82 o
   5   2  18      142.40      126.27      3.05 o
   6   2  18     4278.17     4170.84     54.29 o
   7   2  18      410.79      413.24      8.27 o
   8   2  18      167.22      160.09      7.71 o
   9   2  18       33.68       34.38      5.22 o
  10   2  18      194.66      216.19     11.40 o
  11   2  18       26.06       27.14      5.40 o
  12   2  18        0.55        1.65      4.66 o
   1   3  18      721.58      757.07     10.97 o
   2   3  18     2015.01     2017.21     27.24 o
   3   3  18       60.19       50.77      3.34 o
   4   3  18     1126.12     1131.04     22.12 o
   5   3  18      310.45      294.21     12.01 o
   6   3  18      189.13      201.31      7.76 o
   7   3  18      268.14      266.72      6.21 o
   8   3  18      690.65      673.75     15.21 o
   9   3  18       20.20       12.75      3.98 o
  10   3  18        7.18        5.43      4.05 o
  11   3  18       17.98       15.98      5.40 o
  12   3  18       10.57        9.54      5.17 o
   0   4  18      465.48      432.13     11.49 o
   1   4  18        0.01        9.79      1.96 o
   2   4  18       19.78       30.39      2.44 o
   3   4  18      109.89       98.65      4.11 o
   4   4  18      118.71      109.43      6.82 o
   5   4  18        5.68        7.03      3.07 o
   6   4  18      116.56      111.92      6.18 o
   7   4  18       61.32       68.34      5.52 o
   8   4  18      147.59      142.37     13.57 o
   9   4  18        0.00       -0.27      3.28 o
  10   4  18       35.36       38.17      6.44 o
  11   4  18        1.96        1.43      4.17 o
   1   5  18      128.34      154.23      5.47 o
   2   5  18        4.15        7.32      3.13 o
   3   5  18       56.83       56.22      3.55 o
   4   5  18      165.23      145.86      7.56 o
   5   5  18        1.06        4.24      3.90 o
   6   5  18       39.76       45.21      4.89 o
   7   5  18       25.77       23.76      6.52 o
   8   5  18       18.56       17.39      6.55 o
   9   5  18       25.68       21.79      8.59 o
  10   5  18       50.10       49.87      6.07 o
  11   5  18        2.18        9.41      5.52 o
   0   6  18      213.65      184.99      7.67 o
   1   6  18       14.79       20.33      3.25 o
   2   6  18      105.29       94.21      4.65 o
   3   6  18        7.61       12.78      2.42 o
   4   6  18       29.22       30.03      5.10 o
   5   6  18       64.02       50.11      6.07 o
   6   6  18      216.08      199.59     10.05 o
   7   6  18        0.36        1.51      4.50 o
   8   6  18        4.49        7.69      9.05 o
   9   6  18        0.02       -7.69      7.69 o
  10   6  18        7.54        9.95      4.75 o
   1   7  18       74.05       76.94      4.38 o
   2   7  18       20.50       23.47      3.17 o
   3   7  18       11.23       13.04      2.93 o
   4   7  18       39.02       43.97      3.54 o
   5   7  18       21.49       30.83      3.86 o
   6   7  18       18.88       18.91      3.22 o
   7   7  18       59.85       47.67     14.47 o
   8   7  18        7.51       18.09     11.31 o
   0   8  18      193.38      193.45     10.82 o
   1   8  18        4.11        3.46      3.15 o
   2   8  18       65.77       61.89      4.71 o
   3   8  18       11.76        8.75      3.37 o
   4   8  18      116.57      112.56      5.55 o
   5   8  18        6.04        6.77      3.61 o
   6   8  18       51.74       59.28      5.15 o
   1   9  18       33.38       25.29      4.60 o
   2   9  18      257.92      289.65     10.64 o
   3   9  18       15.26       15.02      5.25 o
   4   9  18       27.22       33.04      5.54 o
   1   1  19      752.61      789.67     12.89 o
   2   1  19       17.11       28.87      3.26 o
   3   1  19       69.27       80.09      3.20 o
   4   1  19      179.48      180.46      3.87 o
   5   1  19      804.54      755.50     10.50 o
   6   1  19       17.99       17.40      2.14 o
   7   1  19        2.87       -0.13      2.05 o
   8   1  19       19.64       21.46      4.11 o
   9   1  19        1.29       -0.49      3.25 o
  10   1  19       17.46       14.68      4.95 o
  11   1  19       55.18       67.65      8.37 o
  12   1  19       19.16       23.89      6.72 o
   0   2  19     2633.89     2451.44     45.53 o
   1   2  19     1239.22     1132.77     15.18 o
   2   2  19      145.51      140.00      3.83 o
   3   2  19       86.97       78.01      3.00 o
   4   2  19       55.50       63.28      3.02 o
   5   2  19      234.94      240.32      6.64 o
   6   2  19      135.76      142.16      4.43 o
   7   2  19      328.55      345.15      7.40 o
   8   2  19      104.69       92.28      6.03 o
   9   2  19       31.71       33.39      4.78 o
  10   2  19        6.76        3.71      3.98 o
  11   2  19        3.17        7.65      4.39 o
  12   2  19        5.09       -0.90      5.09 o
   1   3  19      474.89      426.95      7.32 o
   2   3  19     1034.83      995.53     15.31 o
   3   3  19       18.17       24.17      1.88 o
   4   3  19      498.87      498.15      7.84 o
   5   3  19     1116.18     1083.46     21.95 o
   6   3  19     1212.21     1185.20     19.99 o
   7   3  19       34.33       27.10      2.25 o
   8   3  19      381.12      378.11      9.11 o
   9   3  19        6.32        1.11      3.42 o
  10   3  19        0.64       -2.06      3.80 o
  11   3  19       82.35      103.48      7.95 o
  12   3  19       45.66       37.87      6.28 o
   0   4  19      706.10      652.67     15.39 o
   1   4  19      451.76      457.40      9.66 o
   2   4  19      240.07      241.79      7.83 o
   3   4  19      820.72      776.93     14.03 o
   4   4  19        5.08        8.35      3.45 o
   5   4  19      126.63      138.18      7.12 o
   6   4  19      647.78      591.26     16.13 o
   7   4  19      477.08      470.82     13.13 o
   8   4  19      224.42      253.17     17.64 o
   9   4  19      223.19      210.25      8.93 o
  10   4  19       46.31       28.95      4.88 o
  11   4  19       23.47       23.43      5.88 o
   1   5  19     2332.38     2359.06     44.75 o
   2   5  19      115.18      128.70      7.31 o
   3   5  19       21.43       20.66      3.01 o
   4   5  19      124.18      127.26      7.28 o
   5   5  19      146.22      164.68      8.49 o
   6   5  19       47.77       42.72      4.91 o
   7   5  19       44.03       52.07      5.49 o
   8   5  19        1.68        0.19      5.41 o
   9   5  19       75.43      104.93     15.38 o
  10   5  19       12.21       16.79      7.92 o
   0   6  19       23.00       23.03      5.98 o
   1   6  19      340.51      359.64      8.50 o
   2   6  19       43.28       43.92      4.72 o
   3   6  19      158.04      164.08      5.37 o
   4   6  19        0.02        1.00      2.80 o
   5   6  19       18.25       14.70      4.92 o
   6   6  19        0.44       -4.13      4.13 o
   7   6  19        3.49        0.15      4.61 o
   8   6  19       21.59        6.33      9.50 o
   9   6  19        5.67        5.88      9.95 o
   1   7  19        1.19        0.29      2.61 o
   2   7  19        0.03        0.73      2.70 o
   3   7  19      186.64      190.29      6.34 o
   4   7  19        2.79        4.43      2.67 o
   5   7  19      240.72      225.80      7.95 o
   6   7  19        9.16       15.92      8.66 o
   7   7  19        5.12        0.25      5.14 o
   8   7  19       35.49       60.61     14.02 o
   0   8  19       52.52       39.81      6.50 o
   1   8  19       19.44       21.96      4.12 o
   2   8  19       16.55       15.96      3.60 o
   3   8  19      154.30      164.55      6.59 o
   4   8  19       22.75       33.09      3.95 o
   5   8  19        2.41       -2.84      2.90 o
   6   8  19       24.07       15.53      4.11 o
   1   9  19       49.15       43.55      6.69 o
   2   9  19        0.14        6.72      5.27 o
   3   9  19        4.17        4.80      4.39 o
   0   0  20      860.12      584.37     22.16 o
   1   0  20       43.13       51.48      4.30 o
   2   0  20        0.06        3.10      2.23 o
   3   0  20      229.75      230.10      7.51 o
   4   0  20     5169.01     4834.38     76.62 o
   5   0  20      491.31      496.45     11.12 o
   6   0  20     1655.42     1609.37     28.18 o
   7   0  20      626.64      589.53     27.82 o
   8   0  20       16.96       11.31      5.88 o
   9   0  20        2.59       -0.45      5.43 o
  10   0  20       30.42       22.16      7.69 o
  11   0  20        6.67        0.90      6.33 o
  12   0  20        9.74        4.52      7.69 o
   1   1  20       21.17       27.79      2.27 o
   2   1  20     3345.71     3205.61     46.61 o
   3   1  20        0.16       -0.35      1.70 o
   4   1  20      169.74      170.35      4.18 o
   5   1  20      832.97      821.30     11.33 o
   6   1  20      210.64      208.31      5.90 o
   7   1  20       48.72       54.23      3.84 o
   8   1  20      141.71      134.38      9.50 o
   9   1  20       23.46       22.43      5.21 o
  10   1  20        0.18        1.94      3.99 o
  11   1  20       23.73       17.36      5.54 o
  12   1  20       20.88       25.36      6.55 o
   0   2  20     1488.09     1454.60     28.65 o
   1   2  20     1518.59     1443.04     21.75 o
   2   2  20       58.49       62.70      2.90 o
   3   2  20      267.74      270.66      5.71 o
   4   2  20     1933.53     1881.73     21.34 o
   5   2  20       14.93       16.43      1.89 o
   6   2  20       35.47       31.81      3.10 o
   7   2  20       65.65       71.01      4.08 o
   8   2  20        9.38        5.56      2.57 o
   9   2  20       29.48       25.76      4.61 o
  10   2  20      132.87      126.18      7.91 o
  11   2  20       38.45       43.70      6.51 o
  12   2  20       39.35       37.64      8.37 o
   1   3  20      557.74      546.01     10.20 o
   2   3  20      782.24      802.03     12.49 o
   3   3  20      384.38      356.29      6.40 o
   4   3  20      274.26      266.74      6.09 o
   5   3  20       62.76       66.85      2.55 o
   6   3  20       59.42       80.02      2.46 o
   7   3  20        5.31        4.08      1.73 o
   8   3  20       45.92       57.42      6.20 o
   9   3  20        1.14       -3.09      3.10 o
  10   3  20       21.62       16.61      4.47 o
  11   3  20       46.86       42.40      6.02 o
   0   4  20     1330.32     1340.92     32.16 o
   1   4  20       24.55       28.10      2.96 o
   2   4  20     1323.22     1226.40     22.29 o
   3   4  20      326.51      359.12     11.40 o
   4   4  20      734.22      664.96     13.68 o
   5   4  20      113.20      114.93      6.16 o
   6   4  20       20.91       17.32      3.86 o
   7   4  20       37.56       30.12      4.75 o
   8   4  20       59.89       44.99      7.71 o
   9   4  20        0.02        5.09      3.40 o
  10   4  20        0.08       -0.18      3.65 o
  11   4  20        1.13       -2.23      4.36 o
   1   5  20       93.69      100.94      5.19 o
   2   5  20       85.21       81.39      4.52 o
   3   5  20      107.71      103.65      5.03 o
   4   5  20       90.13       94.33      4.49 o
   5   5  20        5.85       10.42      4.38 o
   6   5  20        3.47        5.76      3.63 o
   7   5  20        0.07       -1.40      3.48 o
   8   5  20        3.06       -5.21      5.21 o
   9   5  20       69.33       73.57      9.90 o
  10   5  20        0.01       -1.42      4.08 o
   0   6  20      365.31      364.49     21.71 o
   1   6  20      243.14      235.55      6.82 o
   2   6  20      480.49      464.14     10.00 o
   3   6  20        0.29        4.23      3.63 o
   4   6  20       29.59       37.84      4.07 o
   5   6  20       35.75       41.25      5.96 o
   6   6  20        0.02       -4.05      4.05 o
   7   6  20        0.35       -3.89      4.58 o
   8   6  20        0.47       -3.17      9.05 o
   9   6  20        5.05        0.90      9.50 o
   1   7  20       69.90       58.53      4.53 o
   2   7  20      131.62      143.92      5.71 o
   3   7  20        0.12        1.09      2.76 o
   4   7  20        0.31       -1.62      2.57 o
   5   7  20       74.08       78.11      6.03 o
   6   7  20        3.88        0.68      5.04 o
   7   7  20       34.21       32.55      8.15 o
   8   7  20        0.91       10.40     10.40 o
   0   8  20        5.07       11.80      5.21 o
   1   8  20       14.84       27.22      4.18 o
   2   8  20       44.65       44.23      4.71 o
   3   8  20       35.06       42.91      5.29 o
   4   8  20        4.35        0.98      3.22 o
   5   8  20        0.16        2.12      2.83 o
   6   8  20        7.30        7.01      3.06 o
   1   9  20       25.83       28.29      6.23 o
   2   9  20       42.01       41.31      8.82 o
   1   1  21      699.16      674.57     12.66 o
   2   1  21      205.38      247.87      7.57 o
   3   1  21        6.71       14.08      3.49 o
   4   1  21      437.36      426.69      7.37 o
   5   1  21      290.95      281.72      7.13 o
   6   1  21      813.01      759.06     11.72 o
   7   1  21        0.73       -1.59      2.38 o
   8   1  21       51.98       51.04      5.86 o
   9   1  21       37.07       42.52      6.05 o
  10   1  21        0.04       -3.80      3.80 o
  11   1  21       31.22       30.11      6.08 o
  12   1  21        2.92        2.74      5.09 o
   0   2  21       92.17       90.12      5.76 o
   1   2  21       68.06       65.22      3.24 o
   2   2  21       89.15       89.89      3.73 o
   3   2  21      544.91      521.88      9.97 o
   4   2  21       36.96       29.81      2.11 o
   5   2  21       31.54       29.48      2.23 o
   6   2  21        1.81        5.17      1.92 o
   7   2  21      135.74      129.74      4.98 o
   8   2  21        0.01       -2.31      2.31 o
   9   2  21      118.77      118.26     13.92 o
  10   2  21        2.09        0.79      4.44 o
  11   2  21        3.08       10.97      5.00 o
  12   2  21       20.50       21.26      6.41 o
   1   3  21      230.53      230.31      6.05 o
   2   3  21     2723.65     2640.63     37.77 o
   3   3  21       45.85       50.78      2.93 o
   4   3  21      783.63      757.04     13.38 o
   5   3  21        1.15        0.36      1.27 o
   6   3  21        1.67        1.12      1.61 o
   7   3  21       30.38       31.27      2.65 o
   8   3  21      181.43      178.81      5.98 o
   9   3  21        7.61        1.95      3.47 o
  10   3  21       13.15        0.12      3.72 o
  11   3  21       45.19       67.08      7.69 o
   0   4  21     4339.20     4260.09     91.31 o
   1   4  21       92.24       98.51      5.01 o
   2   4  21      255.74      240.05      7.18 o
   3   4  21      744.24      723.97     16.38 o
   4   4  21      181.52      186.90      5.28 o
   5   4  21      208.84      210.31      9.22 o
   6   4  21       65.62       67.63      5.45 o
   7   4  21       16.84       22.00      4.46 o
   8   4  21       46.77       42.62      4.16 o
   9   4  21      118.61      124.69      7.28 o
  10   4  21      116.35      119.84     12.68 o
  11   4  21       15.45       18.95      5.45 o
   1   5  21      388.38      402.08     10.51 o
   2   5  21        8.96        8.30      2.89 o
   3   5  21      457.92      441.80     12.73 o
   4   5  21       29.44       35.26      3.41 o
   5   5  21      331.79      366.68     12.95 o
   6   5  21      205.33      207.00     12.12 o
   7   5  21       77.61       96.90      6.74 o
   8   5  21       18.90       15.49      6.69 o
   9   5  21        8.33       12.66     10.40 o
  10   5  21       35.68       27.64      5.33 o
   0   6  21      177.10      187.58      9.26 o
   1   6  21      125.55      139.61      5.71 o
   2   6  21       10.45        9.33      2.70 o
   3   6  21      169.11      165.60      6.79 o
   4   6  21      109.44      128.82      6.11 o
   5   6  21       24.48       14.38      6.31 o
   6   6  21        0.80       -4.39      4.39 o
   7   6  21      153.47      137.75      9.65 o
   8   6  21       41.56       42.06     11.76 o
   9   6  21       39.73       33.02     12.66 o
   1   7  21      258.35      278.17      8.60 o
   2   7  21      216.15      207.58      7.35 o
   3   7  21       34.70       39.47      3.68 o
   4   7  21       24.42       26.02      3.21 o
   5   7  21      204.80      202.42      6.33 o
   6   7  21        0.17        1.44      5.08 o
   7   7  21        3.69       -4.05      5.98 o
   0   8  21       75.27       85.45      8.11 o
   1   8  21      211.59      222.64      8.48 o
   2   8  21        1.84       -1.55      3.37 o
   3   8  21       76.80       84.64      5.52 o
   4   8  21       54.51       43.73      4.28 o
   5   8  21        5.52        5.75      3.26 o
   1   9  21       27.31       33.10      6.55 o
   0   0  22      567.60      480.79     19.90 o
   1   0  22      411.81      410.61     12.61 o
   2   0  22     2671.06     2383.70     52.76 o
   3   0  22      446.33      439.52     13.52 o
   4   0  22     2671.67     2520.76     47.21 o
   5   0  22      468.25      439.78     17.56 o
   6   0  22     1568.91     1519.83     30.57 o
   7   0  22        0.88       -1.70      3.15 o
   8   0  22        1.61        4.07      5.43 o
   9   0  22      134.54      123.48     12.21 o
  10   0  22       82.35       81.87     11.31 o
  11   0  22       63.64       66.49     11.31 o
  12   0  22       11.29       22.16      9.50 o
   1   1  22      936.49      914.48     19.32 o
   2   1  22      856.05      810.81     14.84 o
   3   1  22     2387.71     2259.77     35.65 o
   4   1  22      422.46      385.99      7.35 o
   5   1  22     1726.59     1676.83     21.88 o
   6   1  22      124.42      115.24      4.14 o
   7   1  22       16.85       16.26      3.42 o
   8   1  22      457.05      441.83     16.27 o
   9   1  22       60.40       70.41      6.95 o
  10   1  22        2.54       -3.84      3.99 o
  11   1  22        2.58        2.71      4.77 o
  12   1  22        0.14        2.04      5.12 o
   0   2  22      580.03      537.96     35.05 o
   1   2  22      779.52      740.87     14.23 o
   2   2  22        0.81        7.91      2.44 o
   3   2  22     3162.67     2965.39     42.20 o
   4   2  22        8.05       12.69      2.46 o
   5   2  22        2.78        0.00      1.62 o
   6   2  22      140.07      140.94      4.54 o
   7   2  22      213.90      219.40      7.44 o
   8   2  22        4.21        3.17      3.30 o
   9   2  22        0.02       -3.68      3.68 o
  10   2  22       98.97       95.33     13.34 o
  11   2  22       10.37       20.86      5.73 o
   1   3  22      331.68      315.68      7.97 o
   2   3  22      319.66      300.70      7.20 o
   3   3  22      125.11      142.84      6.69 o
   4   3  22      151.24      140.19      4.93 o
   5   3  22       20.85       15.26      1.95 o
   6   3  22        1.75       -0.45      1.68 o
   7   3  22       23.61       31.87      2.66 o
   8   3  22        2.98       -0.08      2.23 o
   9   3  22       29.94       28.18      6.47 o
  10   3  22        0.64        3.48      4.43 o
  11   3  22       73.35       65.57      7.69 o
   0   4  22        0.03       14.69      7.24 o
   1   4  22       89.44      104.67      5.71 o
   2   4  22       27.31       32.59      3.15 o
   3   4  22      119.01      110.52      5.06 o
   4   4  22      204.70      214.46      7.57 o
   5   4  22       53.32       50.11      4.50 o
   6   4  22      244.37      261.16     14.95 o
   7   4  22       57.89       55.41      6.20 o
   8   4  22        0.44        2.27      2.18 o
   9   4  22       17.44       18.65      4.06 o
  10   4  22        0.27       -3.23      3.88 o
   1   5  22        0.35       -1.60      4.63 o
   2   5  22       15.90       18.35      3.34 o
   3   5  22       15.92       16.54      4.05 o
   4   5  22      484.40      459.19     11.16 o
   5   5  22      231.00      224.30     15.47 o
   6   5  22        0.74        5.85      4.46 o
   7   5  22       45.90       55.12      5.87 o
   8   5  22       11.82       13.58      9.72 o
   9   5  22       38.93       26.69     12.21 o
  10   5  22       27.46       28.40      5.40 o
   0   6  22        2.33       15.39      4.56 o
   1   6  22       46.45       45.21      3.93 o
   2   6  22        2.15        3.24      2.81 o
   3   6  22       89.35      106.96      5.74 o
   4   6  22      296.43      310.14      9.33 o
   5   6  22       39.46       35.15      3.80 o
   6   6  22        0.00        3.07      4.87 o
   7   6  22        2.61        7.04      5.37 o
   8   6  22        3.03        2.26      8.59 o
   9   6  22        7.39       18.54     12.21 o
   1   7  22       18.31       20.37      3.72 o
   2   7  22       71.29      104.04      6.66 o
   3   7  22       74.65       94.81      5.26 o
   4   7  22      151.19      146.84      5.75 o
   5   7  22        0.03       -1.07      2.67 o
   6   7  22        7.59        7.44      6.24 o
   7   7  22        8.75       14.29      7.15 o
   0   8  22        8.55       15.03      5.65 o
   1   8  22       46.79       57.79      5.19 o
   2   8  22       35.51       29.85      4.50 o
   3   8  22      123.91      129.61      6.52 o
   4   8  22        3.11       -0.89      3.53 o
   5   8  22        7.99        1.56      3.09 o
   1   1  23       19.65       28.53      2.87 o
   2   1  23      170.91      174.02      5.67 o
   3   1  23      403.36      406.25      9.25 o
   4   1  23      116.37      127.51      8.28 o
   5   1  23       63.59       58.64      2.97 o
   6   1  23        0.70       -0.88      1.81 o
   7   1  23       98.19       92.64      5.16 o
   8   1  23       18.08       25.04      3.81 o
   9   1  23        2.10        4.56      4.12 o
  10   1  23        0.51        3.27      4.31 o
  11   1  23      121.57      127.98      9.85 o
   0   2  23     1171.22     1127.13     27.82 o
   1   2  23      128.39      105.16      4.62 o
   2   2  23     1905.43     1795.10     29.33 o
   3   2  23      244.76      223.34      6.69 o
   4   2  23      262.40      249.81      6.99 o
   5   2  23        4.09        3.74      1.90 o
   6   2  23      609.30      581.48     11.38 o
   7   2  23       29.38       31.02      3.58 o
   8   2  23        2.13        2.19      2.69 o
   9   2  23       66.22       65.18      6.74 o
  10   2  23      110.87      107.73      8.69 o
  11   2  23        2.14       -4.31      4.31 o
   1   3  23      402.09      414.59      9.59 o
   2   3  23      609.05      584.63     12.11 o
   3   3  23      554.80      526.26     12.86 o
   4   3  23       25.29       24.29      2.83 o
   5   3  23       23.59       25.93      2.86 o
   6   3  23       99.99      103.01      4.11 o
   7   3  23       12.57       17.58      3.80 o
   8   3  23      258.63      256.69      8.14 o
   9   3  23       10.69        9.24      7.24 o
  10   3  23       12.26        2.79      5.65 o
  11   3  23       14.25       19.90      5.85 o
   0   4  23      194.89      191.72      9.11 o
   1   4  23      156.64      150.20      9.60 o
   2   4  23      302.04      285.27      7.90 o
   3   4  23        4.09        4.18      3.17 o
   4   4  23      844.25      839.00     18.97 o
   5   4  23      142.14      148.45      5.85 o
   6   4  23       97.86      101.39      4.51 o
   7   4  23      132.69      141.60      4.48 o
   8   4  23        3.36        2.44      2.69 o
   9   4  23        7.19       11.99      4.31 o
  10   4  23      113.95      132.83      9.11 o
   1   5  23      101.13       84.67      9.40 o
   2   5  23      475.04      470.04     12.88 o
   3   5  23      142.76      131.94      6.64 o
   4   5  23      171.44      167.44      9.53 o
   5   5  23      261.02      271.02      8.20 o
   6   5  23       58.22       77.82      7.23 o
   7   5  23      109.96      125.38      7.80 o
   8   5  23      139.60      175.54     19.90 o
   9   5  23       86.79      104.93     17.19 o
   0   6  23      738.26      726.83     33.70 o
   1   6  23       95.28       92.22      5.68 o
   2   6  23       46.22       45.22      3.86 o
   3   6  23      225.60      244.21     16.94 o
   4   6  23      846.19      811.51     19.37 o
   5   6  23        0.59        1.23      3.10 o
   6   6  23      152.98      177.22     10.40 o
   7   6  23       26.76       25.72      6.31 o
   8   6  23       12.51       -3.17      9.05 o
   1   7  23      210.15      197.03      7.42 o
   2   7  23      367.49      373.08     10.34 o
   3   7  23       46.48       42.66      5.20 o
   4   7  23        0.01        2.61      2.97 o
   5   7  23        8.80       13.94      3.11 o
   6   7  23       43.01       44.72      4.09 o
   7   7  23       17.24       24.01      8.30 o
   0   8  23      228.79      231.42     12.10 o
   1   8  23        0.17        0.07      3.61 o
   2   8  23        0.82       -2.96      3.27 o
   3   8  23        3.70        7.10      5.48 o
   4   8  23       10.69       19.12      3.90 o
   5   8  23        4.86        4.22      4.36 o
   0   0  24       68.53       52.47      6.78 o
   1   0  24     1370.42     1299.86     31.17 o
   2   0  24      103.59      107.74      6.37 o
   3   0  24     2416.61     2303.24     51.63 o
   4   0  24       16.90       24.81      4.34 o
   5   0  24       54.30       54.31      4.38 o
   6   0  24     1493.51     1419.13     35.55 o
   7   0  24       81.62       76.21      7.69 o
   8   0  24       29.71       19.45      6.78 o
   9   0  24      115.59      120.31     12.66 o
  10   0  24       53.31       62.87     10.40 o
  11   0  24       82.15       96.79     12.66 o
   1   1  24     1353.94     1261.16     21.59 o
   2   1  24        1.39        3.62      2.46 o
   3   1  24      808.96      798.19     15.05 o
   4   1  24      267.43      279.57      7.61 o
   5   1  24     1589.00     1545.31     21.90 o
   6   1  24        5.97       -0.12      1.86 o
   7   1  24      227.59      247.34      8.36 o
   8   1  24       77.61       81.93      5.37 o
   9   1  24      208.00      209.61     15.38 o
  10   1  24       24.72       23.67      5.91 o
  11   1  24       11.64        5.30      6.33 o
   0   2  24       15.47       26.95      7.69 o
   1   2  24        4.17        9.16      2.81 o
   2   2  24       77.60       83.77      4.35 o
   3   2  24      958.49      935.57     17.19 o
   4   2  24      337.01      315.63      9.68 o
   5   2  24       29.68       30.34      2.49 o
   6   2  24        3.33       11.30      2.41 o
   7   2  24      602.44      566.20     14.11 o
   8   2  24       31.59       25.22      3.63 o
   9   2  24       76.07       92.61      7.71 o
  10   2  24        1.85       -2.26      4.24 o
  11   2  24       15.73        8.96      5.21 o
   1   3  24       96.43       88.90      4.50 o
   2   3  24      143.71      140.33      5.52 o
   3   3  24        1.58        4.89      2.90 o
   4   3  24       43.67       45.65      3.55 o
   5   3  24      147.91      145.06      6.35 o
   6   3  24        6.87        4.65      2.13 o
   7   3  24        0.01       -1.90      2.32 o
   8   3  24       26.20       27.32      3.50 o
   9   3  24       36.41       38.13      5.68 o
  10   3  24        5.80        9.29      4.93 o
  11   3  24       12.11       15.04      5.76 o
   0   4  24      187.87      198.76      9.43 o
   1   4  24      219.26      217.61      9.93 o
   2   4  24       81.53       86.42      4.64 o
   3   4  24       78.13       86.59      5.70 o
   4   4  24      233.90      244.48      8.55 o
   5   4  24       55.51       70.23      4.63 o
   6   4  24      115.35      110.99      4.39 o
   7   4  24        1.09       -0.34      1.96 o
   8   4  24        1.69        0.92      4.48 o
   9   4  24        5.60        7.82      3.95 o
  10   4  24       36.96       53.88     12.66 o
   1   5  24        4.09        9.38      3.52 o
   2   5  24      378.86      354.43     10.96 o
   3   5  24       78.91       85.21      6.44 o
   4   5  24        1.55        5.52      3.42 o
   5   5  24      150.49      160.65     10.96 o
   6   5  24        5.48        3.47      5.65 o
   7   5  24        3.72        2.62      5.86 o
   0   6  24        0.97        1.32      5.88 o
   1   6  24        4.37        3.04      2.91 o
   2   6  24        5.23        7.46      2.97 o
   3   6  24      138.66      162.85      7.83 o
   4   6  24       64.69       57.39      5.30 o
   5   6  24        6.90       15.89      3.85 o
   6   6  24       40.14       38.05      7.92 o
   7   6  24        8.76        8.85      6.69 o
   1   7  24        2.08        7.63      3.90 o
   2   7  24        1.47        9.45      4.31 o
   3   7  24        2.78        4.89      3.22 o
   4   7  24       13.07       15.14      3.92 o
   5   7  24        0.89        0.89      2.88 o
   6   7  24        3.48       -0.89      2.64 o
   0   8  24       77.87       75.86      7.98 o
   1   8  24       25.53       33.27      4.66 o
   2   8  24       40.08       38.83      7.55 o
   3   8  24      142.87      146.03      7.16 o
   4   8  24       21.64       21.79      5.20 o
   1   1  25      153.20      132.65      5.18 o
   2   1  25      511.12      494.81     10.77 o
   3   1  25      496.84      493.41     10.76 o
   4   1  25     2406.34     2340.31     37.45 o
   5   1  25      966.71      936.32     16.06 o
   6   1  25       35.56       44.70      2.98 o
   7   1  25       50.69       55.86      4.52 o
   8   1  25       96.91       94.87      5.72 o
   9   1  25       18.44       23.72      5.54 o
  10   1  25        0.18        3.81      4.44 o
  11   1  25       13.16        9.62      5.21 o
   0   2  25       63.15       64.23      5.44 o
   1   2  25       96.05       78.65      4.34 o
   2   2  25      311.26      288.02      7.88 o
   3   2  25        9.96       24.34      4.44 o
   4   2  25        0.73        1.26      2.69 o
   5   2  25      159.74      156.29      8.03 o
   6   2  25      642.18      605.84     11.92 o
   7   2  25      117.66      124.28      6.06 o
   8   2  25       17.01       18.25      3.88 o
   9   2  25        0.14       -2.86      3.91 o
  10   2  25      106.77      113.23     11.08 o
  11   2  25        0.02        4.03      5.09 o
   1   3  25      643.48      606.49     12.71 o
   2   3  25      223.74      196.74      6.41 o
   3   3  25       76.28       61.93      4.57 o
   4   3  25       19.47       19.05      3.72 o
   5   3  25      147.36      138.44      6.81 o
   6   3  25       80.59       83.94      5.54 o
   7   3  25        1.69       -2.68      2.68 o
   8   3  25      418.70      434.86     11.74 o
   9   3  25        2.17        2.42      4.18 o
  10   3  25        2.59        5.06      4.85 o
   0   4  25     1063.57     1011.02     28.95 o
   1   4  25       42.35       49.04      5.91 o
   2   4  25        0.69        2.41      3.08 o
   3   4  25        0.33        0.33      3.76 o
   4   4  25      198.21      195.28      7.83 o
   5   4  25      105.36      107.23      6.02 o
   6   4  25       37.37       55.85      4.96 o
   7   4  25        8.04        8.52      2.59 o
   8   4  25       19.60       14.55      4.57 o
   9   4  25       36.70       44.11      3.89 o
  10   4  25      101.42      113.94      8.49 o
   1   5  25      165.98      160.61      7.38 o
   2   5  25      477.71      496.09     13.59 o
   3   5  25      389.76      359.35     14.66 o
   4   5  25      512.65      511.57     16.42 o
   5   5  25        0.83        4.86      3.38 o
   6   5  25       47.43       39.98      4.19 o
   7   5  25       19.55       14.88     16.96 o
   9   5  25        0.99        2.26      3.62 o
   0   6  25      547.54      604.76     19.67 o
   1   6  25       21.17       21.79      3.60 o
   2   6  25      474.18      524.51     14.56 o
   3   6  25        0.06       -3.15      4.05 o
   4   6  25      145.22      141.44      7.56 o
   5   6  25       57.37       63.42      5.49 o
   6   6  25      379.94      362.78     11.28 o
   7   6  25        9.07        4.07      8.59 o
   1   7  25       52.08       47.47      6.01 o
   2   7  25        7.22       11.66      3.66 o
   3   7  25       11.37       14.94      3.65 o
   4   7  25       24.66       28.66      3.89 o
   5   7  25       33.99       31.40      3.73 o
   6   7  25       29.07       30.92      3.45 o
   0   8  25        5.72       14.47      7.69 o
   1   8  25       39.13       44.96      6.56 o
   2   8  25       14.06       13.89      5.43 o
   3   8  25        5.64       12.74      5.19 o
   0   0  26      572.76      475.37     20.81 o
   1   0  26      495.37      438.09     21.94 o
   2   0  26      796.85      706.47     19.80 o
   3   0  26      378.37      297.80     11.27 o
   4   0  26     2516.03     2352.84     53.54 o
   5   0  26      692.35      712.62     20.35 o
   6   0  26      560.14      548.36     17.13 o
   7   0  26      516.15      505.56     16.68 o
   8   0  26       34.45       21.71      7.24 o
   9   0  26      442.60      458.63     25.33 o
  10   0  26       11.09       18.54      8.14 o
  11   0  26       18.69       13.57      8.14 o
   1   1  26      297.20      278.45      7.62 o
   2   1  26      150.89      153.88      8.62 o
   3   1  26       47.15       48.87      3.67 o
   4   1  26        3.23       12.82      3.58 o
   5   1  26     1568.34     1463.52     28.82 o
   6   1  26        0.55        1.94      2.12 o
   7   1  26      239.15      233.86      8.10 o
   8   1  26        2.55        2.65      3.17 o
   9   1  26       97.18       98.72      8.11 o
  10   1  26       24.55       23.09      5.59 o
  11   1  26      106.86      114.38     21.94 o
   0   2  26      124.10      124.53      8.59 o
   1   2  26       95.19       96.00      4.69 o
   2   2  26      101.45      100.61      4.77 o
   3   2  26      359.74      384.68      9.36 o
   4   2  26        2.60        5.92      4.15 o
   5   2  26       99.80       91.98      4.75 o
   6   2  26       74.44       76.81      3.62 o
   7   2  26      365.73      374.55     10.81 o
   8   2  26       40.17       34.74      4.07 o
   9   2  26        4.74        1.02      4.31 o
  10   2  26        3.63        1.21      4.24 o
   1   3  26      109.15      109.15      5.01 o
   2   3  26        4.31        5.35      2.79 o
   3   3  26       59.83       53.18      4.52 o
   4   3  26        7.97        1.81      3.07 o
   5   3  26       43.04       48.51      7.65 o
   6   3  26       21.03       16.87      3.26 o
   7   3  26       11.68       11.64      2.93 o
   8   3  26        3.10        8.71      3.17 o
   9   3  26      103.74      109.32      6.08 o
  10   3  26       44.77       45.97      6.69 o
   0   4  26        5.62        4.98      5.88 o
   1   4  26      118.70      116.59      7.97 o
   2   4  26       31.72       28.79      4.23 o
   3   4  26      310.63      303.98      8.63 o
   4   4  26      328.61      329.23     14.17 o
   5   4  26       52.95       48.47      4.55 o
   6   4  26       49.74       61.23      7.40 o
   7   4  26      129.31      137.00      5.58 o
   8   4  26        0.51        0.63      2.70 o
   9   4  26       51.97       51.40      4.29 o
   1   5  26      270.89      267.13      9.55 o
   2   5  26        4.87        3.95      3.61 o
   3   5  26        3.29        1.15      4.43 o
   4   5  26        2.85        7.31      3.70 o
   5   5  26        4.38       -0.37      3.38 o
   6   5  26        8.76        9.94      3.32 o
   7   5  26        6.72        6.35      3.33 o
   8   5  26        0.32        1.72      4.75 o
   9   5  26       14.55       14.93      4.52 o
   0   6  26       42.25       43.76      6.05 o
   1   6  26       58.02       62.31      4.62 o
   2   6  26        0.08        7.78      3.97 o
   3   6  26        7.50       -0.19      3.99 o
   4   6  26       41.64       36.32      5.00 o
   5   6  26       38.31       46.18      4.92 o
   6   6  26        0.28        6.54      3.88 o
   7   6  26       11.88       28.49     10.86 o
   1   7  26       67.43       74.22      5.29 o
   2   7  26       66.11       60.74      4.93 o
   3   7  26       33.75       23.68      3.96 o
   4   7  26        9.38        6.60      6.72 o
   5   7  26       22.03       31.85      4.49 o
   6   7  26        6.02        8.59      4.05 o
   0   8  26       22.39       18.54      7.69 o
   1   8  26        3.83        4.70      5.20 o
   2   8  26       29.21       28.44      9.27 o
   1   1  27        1.93        9.60      2.70 o
   2   1  27      222.44      183.34      6.28 o
   3   1  27      317.15      283.36      7.87 o
   4   1  27       65.94       59.08      4.18 o
   5   1  27       21.19       31.22      3.95 o
   6   1  27      518.42      526.41     10.86 o
   7   1  27       11.22        9.67      2.89 o
   8   1  27      386.55      382.70     11.69 o
   9   1  27        2.83       -0.40      4.24 o
  10   1  27        0.14        1.90      4.63 o
   0   2  27     1412.36     1219.41     30.70 o
   1   2  27      212.74      209.21      6.71 o
   2   2  27        7.25        5.03      2.62 o
   3   2  27       37.96       37.40      3.66 o
   4   2  27       59.53       50.61      4.43 o
   5   2  27        5.43        5.59      2.90 o
   6   2  27      470.84      452.91     11.02 o
   7   2  27       55.61       66.87      4.80 o
   8   2  27       16.13       17.38      3.63 o
   9   2  27       16.45       23.70      5.43 o
  10   2  27       20.04       25.27      5.85 o
   1   3  27      156.27      155.03      6.03 o
   2   3  27      578.15      512.07     13.28 o
   3   3  27      506.13      466.85     12.60 o
   4   3  27      424.90      431.76     10.51 o
   5   3  27        7.32        8.70      3.21 o
   6   3  27       66.66       77.00     10.37 o
   7   3  27        9.78        9.99      2.98 o
   8   3  27       78.30       93.74      8.61 o
   9   3  27       88.60       87.23      7.23 o
  10   3  27        2.00        5.88      4.93 o
   0   4  27      459.26      459.99     22.16 o
   1   4  27       26.16       30.76      4.16 o
   2   4  27       35.63       43.52      4.64 o
   3   4  27       19.01       19.89      3.49 o
   4   4  27       51.66       59.67      6.72 o
   5   4  27       14.85       13.23      3.56 o
   6   4  27      369.35      385.96     12.22 o
   7   4  27      206.55      207.97      9.07 o
   8   4  27      106.59      115.79      8.63 o
   9   4  27        4.36        4.24      3.12 o
   1   5  27        3.38        6.29      3.58 o
   2   5  27       75.65       80.48      5.84 o
   3   5  27        5.20       -3.43      3.43 o
   4   5  27      185.91      187.70      8.85 o
   5   5  27       48.83       48.00      5.02 o
   6   5  27      101.87      105.22      6.40 o
   7   5  27        0.41        4.14      3.31 o
   8   5  27      162.28      148.81      8.14 o
   0   6  27      269.00      274.38     19.00 o
   1   6  27        0.01        4.90      3.17 o
   2   6  27       26.32       32.11      7.36 o
   3   6  27        3.89        2.28      3.90 o
   4   6  27       76.50       78.92      6.13 o
   5   6  27        0.06        1.67      3.73 o
   6   6  27      178.02      210.23     12.56 o
   7   6  27        5.99        4.07      9.05 o
   1   7  27      150.28      151.07      7.02 o
   2   7  27       32.94       39.87      4.48 o
   3   7  27        3.42        8.41      3.55 o
   4   7  27       73.29       91.59      5.44 o
   5   7  27       18.04       19.44      6.00 o
   0   8  27       40.94       36.18      9.05 o
   1   8  27        5.05        8.24      9.27 o
   0   0  28      260.85      251.48     14.93 o
   1   0  28      972.54      880.24     23.66 o
   2   0  28       76.74       97.72     10.40 o
   3   0  28      614.92      568.14     17.23 o
   4   0  28      191.86      182.23      9.33 o
   5   0  28        0.72        4.77      4.12 o
   6   0  28     1797.12     1834.52     60.16 o
   7   0  28      245.13      244.24     11.53 o
   8   0  28        1.05        0.90      5.88 o
   9   0  28      197.38      200.37     16.28 o
  10   0  28       38.91       29.85      9.05 o
   1   1  28     1214.30     1073.65     19.50 o
   2   1  28       11.74        7.29      2.74 o
   3   1  28       82.17       84.51      4.63 o
   4   1  28      275.53      264.40      7.85 o
   5   1  28      154.68      152.38      6.67 o
   6   1  28       15.80       23.69      4.63 o
   7   1  28       15.26       17.98      3.25 o
   8   1  28       92.15       93.99      5.98 o
   9   1  28       82.80       95.17      8.24 o
  10   1  28        0.44       -4.31      4.31 o
   0   2  28        1.63        7.05      3.80 o
   1   2  28        0.35        3.42      2.70 o
   2   2  28      236.62      220.46      7.09 o
   3   2  28      161.91      154.51      7.05 o
   4   2  28        9.18       15.07      4.30 o
   5   2  28      114.55       96.56      5.09 o
   6   2  28        3.51        8.68      3.92 o
   7   2  28       77.72       90.82      5.89 o
   8   2  28       64.55       53.33      4.80 o
   9   2  28       15.61       15.83      5.21 o
  10   2  28      124.89      118.07      9.44 o
   1   3  28        0.06        2.85      2.70 o
   2   3  28      135.41      145.22      6.90 o
   3   3  28      194.85      202.13      8.08 o
   4   3  28        5.40        6.07      2.79 o
   5   3  28      522.98      525.89     17.50 o
   6   3  28       16.04       14.91      3.62 o
   7   3  28       55.92       53.12      4.80 o
   8   3  28        0.29        3.84      3.20 o
   9   3  28        2.86        3.21      3.34 o
   0   4  28        0.13        4.52      5.88 o
   1   4  28      253.96      258.71     11.46 o
   2   4  28      165.38      149.62      7.80 o
   3   4  28      288.41      289.70      8.68 o
   4   4  28       28.01       41.67      4.70 o
   5   4  28       37.90       41.99      4.64 o
   6   4  28        8.17       10.26      5.26 o
   7   4  28      251.24      298.52     13.57 o
   8   4  28        3.15        1.14      3.03 o
   9   4  28       72.38       77.75      7.37 o
   1   5  28        0.27        6.44      3.70 o
   2   5  28       25.40       24.06      4.42 o
   3   5  28       98.51       89.76      6.25 o
   4   5  28       65.00       54.05      5.37 o
   5   5  28       49.93       56.16      5.34 o
   6   5  28       25.99       32.49      7.55 o
   7   5  28        8.62       16.14      4.36 o
   8   5  28       32.42       40.25      5.43 o
   0   6  28        2.84        8.51      5.00 o
   1   6  28        5.97        8.54      3.40 o
   2   6  28       25.00       26.57      4.87 o
   3   6  28        2.84        6.47      3.97 o
   4   6  28        0.22        2.20      3.92 o
   5   6  28        1.75        0.35      3.91 o
   6   6  28       72.58       77.93      6.13 o
   1   7  28        7.35        7.71      3.75 o
   2   7  28       11.94       12.71      3.85 o
   3   7  28       43.63       50.74      4.84 o
   4   7  28      129.12      121.84      6.85 o
   1   1  29      634.49      558.92     13.38 o
   2   1  29      126.04      134.24      7.83 o
   3   1  29      227.86      205.02      6.89 o
   4   1  29        3.37        2.88      2.83 o
   5   1  29        6.21       11.48      3.44 o
   6   1  29       52.30       48.92      5.41 o
   7   1  29       66.73       84.40      4.93 o
   8   1  29        0.07       -2.95      2.95 o
   9   1  29        6.80        5.71      4.56 o
  10   1  29        1.29       -0.68      5.12 o
   0   2  29       13.83        6.67      4.31 o
   1   2  29      420.22      384.96      9.66 o
   2   2  29      107.92      112.86      5.22 o
   3   2  29      304.78      302.03      9.75 o
   4   2  29      710.36      668.90     16.08 o
   5   2  29        7.80        6.81      3.59 o
   6   2  29       34.64       37.87      4.04 o
   7   2  29      497.12      484.83     15.45 o
   8   2  29       21.87       28.86      4.22 o
   9   2  29        1.95       -0.66      4.12 o
  10   2  29        0.13       -2.25      4.77 o
   1   3  29       93.04      107.54      5.35 o
   2   3  29      509.99      502.48     13.46 o
   3   3  29       15.35       18.47      3.92 o
   4   3  29      128.87      131.64      5.81 o
   5   3  29      115.89      122.49      5.77 o
   6   3  29        2.28        6.13      3.42 o
   7   3  29      110.69      122.57      9.05 o
   8   3  29       26.62       28.08      4.59 o
   9   3  29      118.94      123.43      6.66 o
   0   4  29      682.26      662.16     28.49 o
   1   4  29       58.28       67.47      6.69 o
   2   4  29      205.05      221.71      8.74 o
   3   4  29        7.19       14.21      3.54 o
   4   4  29      155.31      140.89      7.32 o
   5   4  29       25.78       24.11      4.98 o
   6   4  29       89.40       97.77      7.45 o
   7   4  29      245.98      262.33     12.66 o
   8   4  29       28.28       23.97      5.43 o
   1   5  29      260.15      258.74      9.83 o
   2   5  29      249.21      265.49     12.04 o
   3   5  29        3.18       -4.27      5.71 o
   4   5  29       69.35       97.05      6.52 o
   5   5  29      166.26      173.22      8.23 o
   6   5  29       42.39       49.98      5.24 o
   7   5  29       26.04       23.52      5.43 o
   0   6  29      147.15      153.23      9.58 o
   1   6  29        0.13       -2.90      2.90 o
   2   6  29        0.98        2.75      4.02 o
   3   6  29       28.15       27.55      6.28 o
   4   6  29       54.78       78.37      6.58 o
   5   6  29       23.72       19.37      4.75 o
   6   6  29        6.39       11.53      4.30 o
   1   7  29       50.60       44.98      4.77 o
   2   7  29       36.38       30.07      4.99 o
   3   7  29        0.42        0.17      4.56 o
   4   7  29        2.71        2.04      4.43 o
   0   0  30      631.16      558.59     24.88 o
   1   0  30       17.02       17.19      4.48 o
   2   0  30      221.09      231.74     10.54 o
   3   0  30     1389.87     1246.33     31.79 o
   4   0  30      121.63      127.74     11.31 o
   5   0  30        1.06        2.26      5.43 o
   6   0  30      164.41      146.54     11.76 o
   7   0  30       33.41       32.11      7.24 o
   8   0  30      234.26      228.77     11.27 o
   9   0  30       57.23       63.77     10.86 o
  10   0  30      264.41      272.28     20.35 o
   1   1  30      545.20      504.45     11.53 o
   2   1  30      143.78      157.03      6.09 o
   3   1  30       80.25       92.53      5.04 o
   4   1  30      214.42      232.62      8.56 o
   5   1  30      150.66      153.38      7.11 o
   6   1  30        1.17        5.84      3.99 o
   7   1  30        0.05       -0.90      3.67 o
   8   1  30       27.90       33.70      4.61 o
   9   1  30       74.41       87.70      8.43 o
  10   1  30        0.00       -4.44      4.44 o
   0   2  30      155.26      145.93      8.32 o
   1   2  30      279.32      259.12      7.85 o
   2   2  30       37.50       32.04      3.92 o
   3   2  30      148.66      149.10      6.96 o
   4   2  30      254.74      253.72      9.05 o
   5   2  30      183.51      171.01      6.76 o
   6   2  30      162.39      192.25      7.13 o
   7   2  30       19.42       31.21      6.78 o
   8   2  30       61.81       69.30      5.38 o
   9   2  30       50.83       55.13      5.34 o
   1   3  30      331.41      334.67     13.45 o
   2   3  30      302.02      307.54     10.23 o
   3   3  30       47.16       39.44      5.35 o
   4   3  30        7.42       11.84      3.10 o
   5   3  30        5.19        5.53      3.15 o
   6   3  30      229.96      240.84     14.34 o
   7   3  30       37.93       44.33      6.78 o
   8   3  30       88.79      105.39      9.05 o
   9   3  30        8.58        7.55      4.85 o
   0   4  30       26.97       36.64      8.59 o
   1   4  30       60.33       67.99      7.01 o
   2   4  30       21.14       25.26      4.51 o
   3   4  30       68.97       84.85      5.26 o
   4   4  30       15.16       16.60      4.17 o
   5   4  30       38.08       37.10      4.54 o
   6   4  30        5.88        4.78      3.62 o
   7   4  30        4.65       -3.17      4.52 o
   8   4  30       38.19       43.42      6.33 o
   1   5  30       67.80       72.63      6.09 o
   2   5  30       16.99       15.40      4.42 o
   3   5  30        0.13        8.57      5.66 o
   4   5  30        2.29        3.58      4.03 o
   5   5  30       41.80       37.06      5.43 o
   6   5  30       32.42       28.52      5.11 o
   7   5  30        9.17        4.98      4.98 o
   0   6  30        3.91        6.38      4.95 o
   1   6  30       39.27       36.24      4.45 o
   2   6  30        1.44        3.83      4.16 o
   3   6  30      192.25      195.09      9.30 o
   4   6  30       11.15       18.92      5.74 o
   5   6  30        9.20        5.97      5.84 o
   1   7  30       40.75       44.76      6.50 o
   2   7  30       57.73       49.99      6.83 o
   3   7  30        9.18        1.49      4.34 o
   1   1  31       32.49       39.94      3.98 o
   2   1  31        0.01       11.27      3.15 o
   3   1  31      364.69      334.49      9.23 o
   4   1  31       15.20       13.16      4.47 o
   5   1  31       40.87       37.94      4.39 o
   6   1  31       48.86       37.76     12.44 o
   7   1  31       10.19        9.93      4.44 o
   8   1  31        5.27       12.58      3.92 o
   9   1  31       20.96       26.98      8.82 o
   0   2  31       53.90       52.83      6.05 o
   1   2  31      114.15      105.84      6.46 o
   2   2  31       23.34       20.99      3.48 o
   3   2  31      418.90      397.96     11.70 o
   4   2  31       88.06       70.97      6.83 o
   5   2  31       62.92       60.33      4.60 o
   6   2  31        0.11        0.14      3.33 o
   7   2  31       80.31      105.39      9.50 o
   8   2  31      111.14      127.55     10.40 o
   9   2  31       35.65       30.80      6.18 o
   1   3  31        2.43        9.17      3.87 o
   2   3  31       12.98       12.78      3.90 o
   3   3  31       52.13       46.23      4.78 o
   4   3  31        0.54       -1.25      2.76 o
   5   3  31      205.42      201.50      7.52 o
   6   3  31        0.11       -0.11      3.43 o
   7   3  31       26.46       28.95      6.33 o
   8   3  31        4.90        0.00      5.43 o
   0   4  31       23.99       27.14      7.69 o
   1   4  31      118.06      130.38     15.83 o
   2   4  31       25.80       30.18     16.06 o
   3   4  31      414.18      464.12     11.90 o
   4   4  31      163.56      176.93      8.25 o
   5   4  31       42.44       44.57      5.13 o
   6   4  31       59.84       72.27      5.88 o
   7   4  31       24.36       22.61      5.43 o
   1   5  31     1113.74     1145.28     47.13 o
   2   5  31      341.17      342.68     12.51 o
   3   5  31        6.37        2.31      4.02 o
   4   5  31       62.79       78.46     10.29 o
   5   5  31       36.65       39.18      5.30 o
   6   5  31        8.78       12.86      4.25 o
   0   6  31      201.24      192.67     11.00 o
   1   6  31       50.78       52.78      5.00 o
   2   6  31        1.82        5.02      4.49 o
   3   6  31       50.27       55.06      6.17 o
   4   6  31       41.99       53.69      6.47 o
   5   6  31        5.99       12.36      7.06 o
   1   7  31        0.01        2.49      4.80 o
   0   0  32     1432.23     1221.21     44.78 o
   1   0  32       89.16       91.82     11.31 o
   2   0  32      118.87      126.02     11.08 o
   3   0  32       40.00       38.26      6.78 o
   4   0  32     1183.01     1096.85     29.38 o
   5   0  32       98.39       89.56      9.95 o
   6   0  32       16.80        6.33      5.88 o
   7   0  32      183.69      202.18     14.02 o
   8   0  32      190.15      207.60     14.47 o
   9   0  32        9.25        4.52      7.24 o
   1   1  32      297.98      271.70      8.23 o
   2   1  32      813.20      744.74     15.42 o
   3   1  32       36.28       41.31      4.04 o
   4   1  32        2.23        1.79      3.28 o
   5   1  32        6.92        6.09      4.32 o
   6   1  32      123.86      150.22      8.76 o
   7   1  32        2.51        8.78      4.98 o
   8   1  32       91.62      103.58     10.86 o
   9   1  32       30.77       35.20      6.69 o
   0   2  32      694.33      644.60     19.82 o
   1   2  32       47.88       37.20      4.06 o
   2   2  32      124.72      109.55      5.63 o
   3   2  32      124.96      123.46      6.75 o
   4   2  32      303.16      295.68     10.01 o
   5   2  32       27.76       31.08      3.96 o
   6   2  32      148.20      155.99      8.69 o
   7   2  32       25.52       27.14      6.78 o
   8   2  32       48.71       40.71      7.69 o
   1   3  32       24.75       18.74      4.23 o
   2   3  32      340.24      336.07     15.35 o
   3   3  32       48.61       48.99      5.06 o
   4   3  32      174.29      182.65      7.27 o
   5   3  32       34.42       29.70      4.06 o
   6   3  32       19.55       10.51      4.22 o
   7   3  32        0.00        4.07      5.43 o
   0   4  32       11.15        7.24      7.24 o
   1   4  32       15.72        9.74      5.21 o
   2   4  32       33.33       27.16      5.73 o
   3   4  32        0.86        2.37      3.26 o
   4   4  32        8.57       13.41      4.28 o
   5   4  32        3.07       -3.53      3.53 o
   6   4  32        8.11       19.74      9.85 o
   7   4  32       27.05       21.71      6.33 o
   1   5  32       39.96       44.61      5.71 o
   2   5  32        2.59        6.50      4.31 o
   3   5  32        0.76        5.78      4.26 o
   4   5  32       27.58       26.28      7.56 o
   5   5  32        0.76       -0.68      4.10 o
   6   5  32        9.26        8.31      4.32 o
   0   6  32        0.02        0.98      5.09 o
   1   6  32        2.07        5.23      3.50 o
   2   6  32       40.81       50.93      6.08 o
   3   6  32        4.60       16.00     12.21 o
   4   6  32       85.96      102.67     14.02 o
   1   1  33        5.85       15.83      3.43 o
   2   1  33        4.36       23.77      3.66 o
   3   1  33        0.00        3.38      3.03 o
   4   1  33       10.97       19.45      4.11 o
   5   1  33       22.70       20.51      4.77 o
   6   1  33      132.35      139.33      8.47 o
   7   1  33       35.36       37.48      7.46 o
   0   2  33      161.04      187.67     10.07 o
   1   2  33       17.85       22.69      3.64 o
   2   2  33        4.92        7.23      3.56 o
   3   2  33      150.84      153.44      7.43 o
   4   2  33       24.89       29.33      4.43 o
   5   2  33       48.48       55.00      4.88 o
   6   2  33       21.65       32.75      6.33 o
   7   2  33       48.43       50.21      8.14 o
   1   3  33      113.37       99.21      8.35 o
   2   3  33       32.55       22.88      4.26 o
   3   3  33       28.61       22.25      5.25 o
   4   3  33      123.37      121.64      6.20 o
   5   3  33       25.84       28.45      4.17 o
   6   3  33       14.58       14.39      4.77 o
   7   3  33       35.17       40.71      7.69 o
   0   4  33      269.58      223.89     16.28 o
   1   4  33      145.90      157.48      9.90 o
   2   4  33      110.25      134.47      9.33 o
   3   4  33      285.35      281.27     10.70 o
   4   4  33        0.04       -0.66      3.98 o
   5   4  33        6.26       11.43      5.46 o
   6   4  33      143.20      140.98      8.03 o
   1   5  33      382.73      387.52     13.04 o
   2   5  33        0.22        3.19      4.31 o
   3   5  33      169.67      176.35      8.81 o
   4   5  33        1.15        4.69      4.42 o
   5   5  33      236.49      256.39     10.53 o
   0   6  33       21.24       23.07      8.14 o
   1   6  33       70.90       80.42      7.66 o
   2   6  33       19.35       23.52      8.59 o
   3   6  33      156.83      165.54     16.74 o
   0   0  34     2207.56     2200.43     73.72 o
   1   0  34       44.89       55.86      6.40 o
   2   0  34      194.26      177.57      9.85 o
   3   0  34       41.10       22.88      6.33 o
   4   0  34      498.23      510.79     17.64 o
   5   0  34       91.99       86.39      9.95 o
   6   0  34      402.68      461.34     22.61 o
   7   0  34       31.30       16.28      7.24 o
   1   1  34       47.93       38.09      4.17 o
   2   1  34      597.92      581.35     13.39 o
   3   1  34       71.45       72.41      6.27 o
   4   1  34      146.60      151.86      7.51 o
   5   1  34        0.83       -3.67      3.67 o
   6   1  34       87.39       75.02     12.89 o
   7   1  34       18.80       19.51      6.11 o
   0   2  34      359.17      351.21     14.25 o
   1   2  34       17.42       17.65      3.63 o
   2   2  34       35.22       40.44      4.69 o
   3   2  34        1.02        5.35      3.64 o
   4   2  34       63.50       51.26      5.18 o
   5   2  34       78.29       73.91      6.52 o
   6   2  34       10.07       13.48      4.89 o
   7   2  34        6.11        3.17      6.33 o
   1   3  34       12.96       10.30      4.05 o
   2   3  34      140.34      140.21      7.54 o
   3   3  34       97.31       96.82      6.60 o
   4   3  34       48.04       54.43      4.81 o
   5   3  34        4.57        7.62      3.55 o
   6   3  34       56.04       73.91      7.45 o
   0   4  34        0.03       -6.33      6.78 o
   1   4  34      105.30      102.68     11.76 o
   2   4  34        0.20        5.55      5.21 o
   3   4  34        4.52        8.23      4.19 o
   4   4  34       34.99       34.06      5.24 o
   5   4  34        0.00       -2.38      3.94 o
   6   4  34       94.30       97.24     14.47 o
   1   5  34       36.45       42.73     10.07 o
   2   5  34        2.17        2.07      4.33 o
   3   5  34       34.42       41.64      5.79 o
   4   5  34        6.78        5.49      6.23 o
   5   5  34       26.94       35.73     10.86 o
   0   6  34      104.11      109.46     12.66 o
   1   6  34       51.19       53.11     11.31 o
   2   6  34       18.43       17.64      8.59 o
   1   1  35        0.38       -1.27      3.02 o
   2   1  35        8.37       20.22      3.73 o
   3   1  35        2.47        2.38      3.37 o
   4   1  35       18.64       22.90      4.48 o
   5   1  35       43.26       33.79      5.91 o
   6   1  35       19.69       18.04      5.27 o
   7   1  35       12.43        4.07      7.69 o
   0   2  35       16.56        9.20      4.77 o
   1   2  35       53.65       72.58      5.08 o
   2   2  35        8.16       12.10      4.00 o
   3   2  35      104.73      116.47      6.90 o
   4   2  35        4.62        7.25      3.78 o
   5   2  35      220.63      218.09      8.27 o
   6   2  35       44.13       48.91      6.30 o
   1   3  35       25.81       28.09      4.87 o
   2   3  35       35.87       46.30      5.23 o
   3   3  35        1.99        1.88      3.92 o
   4   3  35        4.49        0.65      3.28 o
   5   3  35      161.60      165.95      7.42 o
   0   4  35       40.53       60.61     10.40 o
   1   4  35      134.22      131.01     17.87 o
   2   4  35       20.55       13.22      7.24 o
   3   4  35      123.10      140.28      8.11 o
   4   4  35       23.90       17.14      7.56 o
   5   4  35       13.58       20.81      7.04 o
   1   5  35       30.75       37.83      5.55 o
   2   5  35       22.37       20.61      6.69 o
   3   5  35       69.47       70.83      9.11 o
   4   5  35        0.51       -0.45      8.14 o
   0   0  36      587.60      543.66     26.23 o
   1   0  36       55.12       71.03      7.19 o
   2   0  36       38.92       43.05      8.37 o
   3   0  36       27.21       28.84      5.73 o
   4   0  36       52.05       61.51      9.50 o
   5   0  36        0.02        0.45      6.33 o
   6   0  36      670.17      692.47     30.30 o
   1   1  36      142.03      140.22      6.48 o
   2   1  36      107.03      102.17      5.93 o
   3   1  36       52.94       43.54      5.15 o
   4   1  36      183.59      197.27      8.83 o
   5   1  36       99.68      105.03      8.11 o
   6   1  36       69.72       66.90      7.34 o
   0   2  36      164.99      217.48     11.19 o
   1   2  36       53.24       50.81      4.67 o
   2   2  36       80.65       86.86      6.34 o
   3   2  36       54.16       50.55      7.65 o
   4   2  36        1.80       -1.46      3.66 o
   5   2  36        0.01        3.90      3.92 o
   6   2  36       45.18       47.49     10.40 o
   1   3  36       10.23       13.56      7.92 o
   2   3  36       23.14       25.52      4.77 o
   3   3  36        1.47       -3.51      3.51 o
   4   3  36       45.17       43.31      4.92 o
   5   3  36        1.44        5.96      6.80 o
   0   4  36       40.18       34.37      9.50 o
   1   4  36        0.15        3.28      5.27 o
   2   4  36       15.18        9.11     13.57 o
   3   4  36        0.51       -3.87      3.87 o
   4   4  36       13.71       10.19      6.18 o
   5   4  36       35.89       43.75      8.32 o
   1   5  36        3.24        4.52      6.78 o
   2   5  36       97.04      113.07     14.02 o
   3   5  36       10.54        9.05      8.14 o
   1   1  37       20.32       22.94      3.94 o
   2   1  37      113.65      137.91      6.79 o
   3   1  37        2.78        0.65      3.79 o
   4   1  37       63.05       62.90      5.76 o
   5   1  37       32.37       23.33      5.76 o
   6   1  37       34.38       51.11      9.95 o
   0   2  37       24.35       46.59      6.87 o
   1   2  37       85.96       96.76      9.48 o
   2   2  37        0.39        3.30      3.90 o
   3   2  37      196.95      208.83      9.18 o
   4   2  37       12.32       13.39      4.51 o
   5   2  37        2.76        5.43      4.19 o
   1   3  37      105.04      117.94      8.79 o
   2   3  37        0.12       -1.09      3.98 o
   3   3  37       26.11       17.31      4.65 o
   4   3  37        1.60       -3.19      4.42 o
   5   3  37      234.39      266.68     11.81 o
   0   4  37        6.76        3.17      7.24 o
   1   4  37        2.42       -2.73      5.09 o
   2   4  37        2.34       -7.69      7.69 o
   3   4  37       41.40       46.42      8.37 o
   4   4  37       12.51        8.59      6.30 o
   0   0  38       77.41       85.03     11.76 o
   1   0  38       39.66       55.29      7.04 o
   2   0  38       94.90      122.92     10.40 o
   3   0  38       24.67       23.39      6.05 o
   4   0  38        6.69        3.17      7.24 o
   5   0  38       11.06       13.12      8.14 o
   1   1  38       72.83       78.92      5.58 o
   2   1  38       79.43       84.60      5.75 o
   3   1  38        0.92       -4.83      5.47 o
   4   1  38       66.82       92.85      7.98 o
   5   1  38      208.02      215.75     16.28 o
   0   2  38       96.45       88.35      8.32 o
   1   2  38        0.54        3.77      4.16 o
   2   2  38       45.02       49.18     12.45 o
   3   2  38       16.10       28.54      5.08 o
   4   2  38       61.31       76.64      6.61 o
   5   2  38        9.20        0.90      7.24 o
   1   3  38       36.48       50.59      7.01 o
   2   3  38       38.50       43.40      7.01 o
   3   3  38       10.36       14.65      6.37 o
   4   3  38        6.75       -3.45      4.59 o
   1   1  39       84.22       97.41      6.14 o
   2   1  39      153.14      158.40      8.50 o
   3   1  39        0.35        2.00      4.23 o
   4   1  39      177.08      217.10     16.74 o
   0   2  39       61.80       75.08     11.31 o
   1   2  39        8.53       13.29      4.69 o
   2   2  39       18.00       21.69      5.03 o
   3   2  39       97.39      111.68      9.72 o
   4   2  39       43.85       77.92      8.94 o
   1   3  39        9.88        5.88      7.69 o
   2   3  39       90.74      118.95     14.02 o
   3   3  39      104.71      112.20     10.07 o
   0   0  40       55.07       83.22     11.76 o
   1   0  40        3.42        4.55      5.59 o
   2   0  40       35.12       45.32      9.27 o
   3   0  40      184.00      215.75     16.74 o
   1   1  40      195.76      222.80      8.82 o
   2   1  40       98.21       96.67      7.38 o
   3   1  40        5.37        7.12      5.98 o
   0   2  40      167.52      202.18     16.74 o
   1   2  40       28.87       29.59      5.47 o
   2   2  40       13.36       14.25      6.40 o
   3   2  40       75.08       92.53      9.27 o
   1   1  41       58.62       93.94      8.58 o
   2   1  41       33.15       23.84      6.87 o
   1   2  41        3.49       15.38      9.50 o
   0   0  42       12.83       -2.71      8.14 o
   1   0  42      108.48      127.10     15.38 o
 
